# Supplementary material for: Health providers readiness in managing intimate partner violence in public health institutions, Ethiopia
Source: PLoS One. 2023 Dec 22;18(12):e0295494. doi: 10.1371/journal.pone.0295494 (PMC10745191; doi:10.1371/journal.pone.0295494)
Supplement: S1 Data — (ZIP) [file pone.0295494.s003.zip]

Archive with 2 entries (2 files):
- CSV file data Health providers readiness in managing IPV (1).csv
- SPSS data Health providers readiness in managing IPV (1).sav
