# Supplementary material for: Health providers readiness in managing intimate partner violence in public health institutions, Ethiopia
Source: PLoS One. 2023 Dec 22;18(12):e0295494. doi: 10.1371/journal.pone.0295494 (PMC10745191; doi:10.1371/journal.pone.0295494)
Supplement: S1 Data — (ZIP) [file pone.0295494.s003.zip › CSV file data Health providers readiness in managing IPV (1).csv]

Id	Sex	Ageinyear	Religion	Maritalstatus	Professions	Levelofeducation	Experience	Practicalarea	Tranig	IPVexprance	Respond	IPVindicators	assessanIPVvictim	Assesslethality	conductasaftyassessement	Healpvictem	docmentIPVcasefinding	Referal	statereporting	Legalreporting	snandsy	Documentation	Referalsource	pregnancyandIPV	Notdisclose	yourrole	Determiningdanger	Riskfactor	Generallytruth	Warningsign	Resonefornotable	Approprateway	Alcohol	Goodreason	df	Usethewordabuse	Victimabletomake	Aknloweldge	Allow	Chronicpain	Anxiety	Substance	Injury	Depression	Retribtion	Finacial	Religiousebelife	Children	Love
74	1	2	2	1	3	3	2	3	2	2	6	6	3	6	7	6	1	6	6	1	2	2	2	1	1	1	1	4	3	4	1	4	1	1	2	2	2	1	1	2	2	2	1	2	1	2	2	2	2
210	2	2	1	2	4	3	1	2	2	2	2	5	4	6	6	4	6	7	5	2	3	2	2	2	2	2	2	2	3	3	3	4	2	1	2	2	1	1	2	2	2	1	2	2	2	2	1	2	2
360	2	2	2	1	3	3	1	3	2	2	6	5	2	6	6	5	2	6	5	1	1	1	1	2	1	1	1	3	3	2	3	2	1	1	1	1	1	1	1	2	1	2	2	2	2	2	1	2	2
2	1	1	1	1	2	2	2	1	2	2	7	7	1	2	4	7	2	7	6	1	1	5	1	2	1	1	1	2	3	5	3	2	1	2	2	2	1	1	2	2	2	2	2	1	2	2	1	1	2
291	1	1	1	2	1	1	1	3	2	2	6	5	7	6	3	5	2	6	2	1	6	1	2	1	6	6	2	3	3	4	4	4	1	1	1	1	1	1	1	2	2	2	1	2	2	2	2	1	2
5	2	1	1	1	2	3	1	1	2	2	6	6	2	6	2	6	2	6	6	1	1	1	1	2	1	1	1	2	2	5	2	2	1	2	2	2	1	1	2	2	2	2	2	1	2	1	2	1	2
143	2	1	2	2	3	3	2	1	2	2	5	5	5	5	3	7	2	7	2	2	4	5	5	7	4	2	2	4	4	5	1	2	1	1	1	2	1	1	2	2	2	2	2	1	1	2	2	2	2
98	2	1	1	1	3	3	1	3	2	2	6	6	3	6	2	2	3	6	6	1	1	1	2	1	1	1	1	4	1	1	5	1	1	1	1	2	2	1	2	1	2	2	2	2	2	2	2	2	1
107	2	1	2	1	4	3	1	2	2	2	7	7	5	2	7	1	3	7	1	1	2	2	2	1	2	2	2	1	1	5	5	2	1	2	1	1	2	1	1	2	2	2	2	1	2	2	2	2	1
124	1	3	1	2	2	3	3	1	1	2	7	7	4	7	3	7	1	2	2	7	1	7	2	7	7	7	7	1	2	2	2	1	1	2	1	2	1	1	1	2	1	2	2	2	2	1	2	2	2
224	2	1	1	1	4	3	1	2	2	2	6	6	3	6	3	7	7	1	1	2	2	2	2	2	2	2	6	2	3	2	3	3	1	1	1	2	1	1	2	2	1	2	2	2	2	2	1	2	2
227	2	1	1	1	3	3	1	3	2	2	2	6	2	6	6	5	7	5	1	1	2	1	2	1	1	2	5	2	3	5	3	3	1	2	1	2	1	1	2	2	2	2	2	1	2	2	1	2	2
220	2	1	3	1	4	3	1	2	2	2	6	6	3	2	3	6	1	6	6	2	1	1	1	1	2	7	7	3	2	3	3	3	1	1	1	1	2	2	2	2	2	1	2	2	2	1	2	2	2
355	1	1	1	2	3	3	2	3	2	2	2	6	6	6	4	5	2	5	3	1	1	1	4	3	1	1	1	3	3	3	4	3	2	2	1	1	2	1	1	2	2	1	2	2	2	2	2	1	2
212	2	1	1	1	4	3	2	2	2	2	4	5	2	6	6	4	6	1	5	2	3	3	5	2	2	2	4	2	3	3	3	4	1	2	2	1	1	1	2	2	2	1	2	2	2	2	1	2	2
96	1	2	1	1	3	3	2	2	2	2	7	7	2	7	4	1	2	7	1	1	6	7	2	1	7	7	7	1	1	3	2	3	1	1	2	2	2	2	2	2	2	1	2	2	2	2	1	2	2
115	2	2	2	2	2	3	2	1	2	2	7	5	5	4	4	4	3	4	2	3	1	2	2	1	3	2	1	4	3	2	2	3	1	2	2	2	2	2	2	2	1	2	2	2	2	1	2	2	2
130	1	2	1	2	2	3	3	1	2	2	7	5	4	4	1	2	2	7	6	1	4	6	7	2	5	2	2	4	3	5	5	4	1	2	2	2	2	2	2	2	2	2	2	1	2	2	2	2	1
232	2	2	3	2	4	3	2	2	2	1	7	7	3	2	3	7	1	7	1	2	1	2	1	1	1	2	2	3	3	4	4	2	1	2	1	1	1	2	2	2	2	2	1	2	2	2	2	1	2
284	1	2	2	1	1	1	1	3	2	2	4	4	6	4	2	6	1	5	6	6	1	2	2	1	5	5	5	3	3	3	4	3	1	1	1	2	1	1	1	2	2	1	2	2	2	2	2	1	2
309	2	2	2	2	3	4	2	2	2	2	4	5	5	6	2	5	4	6	1	1	6	1	2	1	6	1	1	3	3	4	5	3	2	2	1	1	1	2	2	2	2	2	1	2	2	2	2	2	1
330	1	1	3	1	3	3	1	1	2	2	2	6	3	1	3	6	5	6	6	2	1	1	1	1	1	1	1	1	2	2	5	3	1	1	1	1	2	2	1	2	1	2	2	2	2	2	2	2	2
351	2	1	2	2	3	4	1	1	2	2	5	5	3	5	4	5	3	4	4	1	1	5	1	2	1	1	6	3	3	4	4	2	2	1	1	1	1	1	1	2	2	2	1	2	2	2	2	1	2
32	2	2	1	2	3	4	2	3	2	2	4	6	6	5	2	6	1	5	2	1	7	7	1	1	2	2	1	4	3	2	1	3	1	2	2	1	1	1	2	1	1	2	2	1	1	1	2	1	2
148	2	1	1	1	3	3	2	1	2	2	4	4	3	5	3	5	5	6	2	2	4	4	2	1	5	7	6	4	3	5	2	4	1	2	2	1	2	2	2	2	2	2	2	1	2	1	2	2	2
158	1	2	1	2	3	3	1	3	2	2	7	4	5	4	5	4	4	2	2	7	4	6	2	1	2	3	3	1	1	2	2	3	1	1	2	1	1	2	2	2	1	2	2	2	2	1	2	2	2
241	1	2	3	2	4	3	1	3	2	1	5	5	5	4	6	5	2	4	1	1	1	6	7	2	6	7	6	4	3	4	4	3	2	2	2	2	1	1	1	2	2	2	1	2	2	2	2	1	2
332	1	2	2	2	3	2	2	3	2	2	1	6	3	1	3	6	5	6	6	2	1	1	1	2	1	1	1	1	2	2	2	3	1	1	1	1	1	2	1	2	1	2	2	2	2	1	2	2	2
341	1	1	1	2	3	3	1	2	2	2	4	5	3	4	7	5	2	4	3	6	1	1	1	2	1	1	1	3	3	4	4	2	1	1	1	1	2	2	2	2	2	2	1	2	2	2	2	1	2
352	1	2	2	1	3	3	2	3	2	2	5	5	3	4	4	5	2	4	5	1	1	1	1	2	1	1	6	3	3	4	5	4	2	2	1	1	1	1	2	2	2	2	1	2	2	2	2	2	1
260	1	2	3	2	3	3	2	3	2	2	2	6	5	6	3	6	1	7	1	1	2	1	1	7	1	2	1	2	3	3	2	3	2	2	1	1	1	1	1	2	2	1	2	2	2	1	2	2	2
25	2	2	2	2	2	3	2	2	1	2	6	6	7	2	2	2	2	7	2	1	2	1	1	1	1	1	6	3	1	2	5	3	2	1	2	2	2	1	1	2	1	2	2	1	2	2	1	1	2
285	1	1	1	1	1	1	1	1	1	2	2	7	5	3	4	4	1	3	7	3	1	2	3	1	1	3	2	3	3	3	4	2	1	1	1	2	2	1	1	2	2	1	2	2	2	2	1	2	2
353	2	1	1	2	3	3	1	1	2	2	5	5	4	1	3	6	2	5	5	1	1	7	1	2	1	1	1	1	2	1	1	1	1	1	1	1	1	1	1	1	2	2	2	2	1	2	2	2	2
356	2	1	3	2	3	3	2	2	2	2	5	5	6	1	1	5	2	6	5	1	1	1	1	2	1	1	1	1	2	2	2	2	1	1	1	1	1	1	1	2	1	2	2	2	2	1	2	2	2
6	1	1	1	1	3	3	1	2	1	2	5	5	3	5	1	5	2	5	5	1	1	1	1	2	1	1	1	2	3	2	3	2	1	2	2	1	1	1	2	2	1	2	2	2	2	2	2	1	2
138	2	1	2	1	4	3	1	2	1	2	4	5	4	5	5	6	2	2	2	2	1	2	1	1	1	4	2	4	2	3	1	2	1	2	2	1	1	1	1	1	2	1	2	1	1	1	2	1	1
149	1	1	1	1	3	3	2	1	2	2	7	6	3	7	2	1	5	2	2	1	6	1	2	1	2	2	2	4	3	2	5	2	2	1	2	2	2	2	2	2	1	2	2	1	2	2	2	2	1
169	2	2	2	2	3	3	2	3	2	2	6	6	3	7	7	1	2	1	2	1	6	6	2	1	4	7	7	4	4	2	1	3	1	1	1	1	1	1	1	2	1	2	2	2	1	2	2	2	2
229	1	1	4	1	4	3	2	2	2	2	6	6	3	2	4	6	1	6	1	2	1	2	1	1	1	1	1	1	2	2	2	3	1	2	1	2	1	2	2	2	1	2	2	2	2	1	2	2	2
251	1	2	1	2	4	3	2	2	2	2	1	6	5	5	4	6	2	5	1	1	1	1	1	2	1	2	1	3	2	2	2	2	1	2	2	2	2	2	2	2	1	2	2	2	2	1	2	2	2
282	1	1	1	2	1	1	1	1	2	2	4	5	3	4	3	5	1	4	6	1	1	2	2	5	6	2	2	1	2	2	2	1	1	1	2	2	2	2	2	2	1	2	2	2	2	1	2	2	2
300	2	1	1	1	3	3	2	3	2	2	1	4	3	6	4	4	3	6	4	1	4	1	2	1	1	1	1	4	3	4	5	4	2	2	1	1	1	1	1	2	2	2	1	2	2	2	2	2	1
33	2	2	1	2	3	3	2	3	2	1	7	7	2	1	2	7	6	2	1	1	1	1	1	1	1	1	1	2	3	1	4	2	1	2	2	2	1	1	2	1	2	2	2	1	2	2	1	1	2
36	2	1	1	1	3	3	2	2	1	2	6	7	4	1	1	7	6	2	1	1	1	1	1	1	1	1	1	2	3	5	4	2	2	2	2	2	1	1	2	2	2	2	2	1	2	2	2	1	2
105	1	2	3	1	2	3	2	1	2	2	4	6	4	2	1	2	3	6	6	1	2	2	2	1	2	2	2	1	4	2	6	3	2	1	2	1	1	2	2	2	1	2	2	2	2	2	2	2	2
141	2	1	2	1	4	3	1	2	2	2	6	4	5	4	4	5	2	2	2	3	4	4	2	1	2	2	3	1	3	2	2	3	1	2	2	2	1	2	2	2	1	2	2	2	2	1	2	2	2
151	1	2	2	1	3	3	2	3	2	1	6	6	3	7	2	1	5	2	2	2	6	6	1	1	2	2	2	4	4	2	1	3	2	1	1	1	1	1	1	2	1	2	2	2	1	2	2	2	2
152	1	3	2	2	3	3	4	1	2	2	7	3	3	2	3	4	5	5	2	2	3	2	2	1	1	2	2	4	3	2	2	3	1	1	2	2	2	2	2	2	1	2	2	2	2	1	2	2	2
153	2	3	1	2	3	3	3	1	2	2	7	4	6	3	3	3	2	4	2	2	5	5	1	4	4	2	2	3	4	3	2	3	1	1	2	2	2	2	2	2	2	1	2	2	2	1	2	2	2
167	2	1	1	2	3	3	3	2	1	2	4	5	4	5	6	5	2	1	2	1	7	7	2	1	6	4	7	4	4	4	5	2	1	1	2	1	1	1	1	1	1	1	1	2	1	1	1	1	1
314	1	2	2	2	3	3	2	1	2	2	4	5	2	3	2	5	7	4	2	2	3	4	2	3	3	3	1	3	4	4	4	2	1	2	2	1	2	2	1	2	2	2	1	2	2	2	2	1	2
334	2	2	2	2	3	3	2	3	2	1	5	4	2	5	3	4	2	5	4	2	1	4	1	2	1	1	3	4	2	2	1	1	2	2	2	2	2	2	1	2	1	2	2	2	1	2	2	2	2
359	1	1	2	1	3	3	1	2	2	2	5	4	3	1	6	4	2	5	4	1	1	1	1	2	1	1	1	4	3	3	2	3	2	2	1	2	1	2	1	2	2	1	2	2	2	1	2	2	2
1	1	1	1	1	2	3	1	1	2	2	5	5	1	6	4	5	2	5	1	1	6	1	1	2	1	1	1	2	3	5	2	3	1	1	2	2	1	1	2	2	2	2	2	1	2	1	2	2	2
3	2	2	1	2	2	3	2	2	2	2	7	7	1	2	2	6	2	6	1	1	1	1	1	2	1	1	1	2	1	2	2	2	1	2	1	2	1	1	2	2	1	2	2	1	2	1	2	1	2
95	1	1	3	1	3	3	1	2	2	2	2	6	2	2	3	2	5	6	6	2	2	2	7	2	2	2	1	2	3	3	1	1	2	2	1	2	1	1	1	2	2	1	2	2	1	2	2	2	2
191	2	2	2	1	2	2	3	2	2	2	1	2	5	7	5	7	3	2	2	2	3	1	2	3	2	3	1	2	3	4	4	2	1	1	2	2	2	2	2	2	2	2	1	2	2	2	2	1	2
222	2	1	2	1	3	3	1	3	2	2	6	2	2	1	3	6	7	1	6	7	7	7	2	7	7	2	7	2	2	3	3	3	1	1	1	2	1	1	2	2	2	1	2	2	2	2	1	2	2
386	1	1	3	2	3	3	2	3	1	2	2	6	1	6	7	6	4	1	1	1	1	6	1	1	1	1	1	2	3	3	4	2	2	2	1	2	1	2	2	2	2	1	2	2	2	2	2	1	2
423	2	2	1	2	4	3	2	2	2	2	1	2	5	7	1	7	4	6	1	2	2	1	1	1	1	1	1	2	2	3	2	2	1	1	2	2	2	2	1	2	2	1	2	2	2	1	2	2	2
8	1	1	1	1	3	3	1	1	2	1	6	2	7	2	3	6	2	2	3	1	1	1	1	2	2	2	1	4	3	2	2	2	1	1	2	2	1	1	2	2	1	2	2	1	2	1	2	2	2
44	1	1	2	1	1	1	1	3	2	2	4	5	6	2	3	4	2	6	1	1	1	1	3	1	3	1	2	4	1	2	1	2	1	2	2	2	1	1	2	2	1	2	2	2	1	2	2	2	2
51	1	3	1	2	2	3	4	1	2	2	6	4	2	4	2	7	1	5	2	2	2	1	1	1	1	3	2	4	2	5	1	2	1	1	1	2	1	2	1	2	2	2	2	1	1	2	2	2	2
146	2	2	1	2	3	4	2	2	2	2	1	2	4	4	7	4	2	7	2	2	5	4	2	1	1	1	7	1	2	4	1	1	1	1	1	1	1	1	1	1	1	1	1	1	1	1	1	1	2
154	2	2	2	1	3	3	2	2	2	2	7	5	6	3	2	4	2	2	2	3	2	1	1	1	3	2	2	1	3	2	2	3	2	1	2	2	2	1	2	2	1	2	2	2	2	1	2	2	2
166	2	1	4	1	2	3	2	2	2	2	4	3	5	4	5	3	4	4	1	1	2	2	3	2	5	1	1	4	4	5	4	4	1	1	1	2	2	2	2	2	2	2	2	1	2	2	2	1	2
252	2	1	1	1	4	3	1	1	1	2	5	4	6	1	2	4	2	5	4	1	1	1	1	2	6	2	1	4	3	4	3	2	1	1	1	2	2	2	1	2	2	1	2	2	2	2	1	2	2
328	1	1	2	1	3	3	1	1	2	2	3	4	6	4	3	3	5	3	2	2	1	1	2	1	3	1	3	4	3	2	2	2	1	1	2	2	2	2	1	2	1	2	2	2	2	1	2	2	2
348	2	1	1	2	3	3	2	3	2	2	6	4	2	5	2	3	3	5	3	1	1	1	1	2	1	1	6	3	3	4	4	4	1	1	1	1	1	2	1	2	2	2	1	2	2	2	2	1	1
364	2	2	2	2	3	2	1	1	1	2	3	4	4	3	4	4	3	4	4	1	1	1	1	2	1	1	1	4	4	4	3	2	1	1	2	2	2	2	2	2	2	2	1	2	2	2	1	2	2
4	1	3	2	3	2	3	4	1	1	1	5	6	2	5	1	5	2	6	1	1	1	1	1	2	1	1	1	2	3	2	3	3	1	1	2	2	1	1	2	2	1	2	2	1	2	2	1	1	2
307	2	1	2	1	3	3	1	1	2	2	6	6	1	7	2	1	3	6	1	1	1	2	7	1	2	7	1	2	2	3	2	3	2	2	2	2	2	2	2	2	2	1	2	2	2	1	2	2	2
379	2	1	1	1	3	3	1	2	2	2	1	2	6	6	6	2	7	1	2	2	6	1	1	1	2	2	1	2	3	2	2	4	2	2	1	2	1	2	2	2	1	2	2	2	2	1	2	2	2
45	2	1	2	1	1	1	1	2	2	2	7	7	2	2	3	1	2	1	7	1	7	1	1	1	7	1	2	4	2	2	2	3	1	1	2	2	1	2	1	1	1	1	1	1	1	1	1	1	1
47	2	2	2	2	2	3	2	1	2	2	3	5	1	4	4	4	3	3	5	1	2	2	2	1	1	1	2	4	2	4	2	3	1	1	2	1	2	1	2	2	2	2	1	2	2	1	2	2	2
139	2	2	1	2	4	3	3	2	2	2	4	5	5	5	6	1	2	2	2	2	1	1	2	1	1	4	2	4	3	1	2	1	1	2	1	1	1	1	1	1	1	1	1	2	1	2	1	1	1
159	1	1	1	1	3	2	1	1	2	2	7	5	6	3	2	1	4	2	2	1	4	1	2	1	2	4	4	4	3	5	5	3	1	1	1	2	1	2	2	2	2	2	2	1	2	2	2	2	1
164	2	2	1	2	2	2	2	1	2	2	5	2	6	1	3	4	4	1	6	2	3	1	2	1	1	1	6	3	1	1	2	3	2	1	2	1	1	2	2	1	1	1	1	1	2	1	2	2	2
180	2	1	1	1	3	3	1	2	2	2	4	4	3	4	3	4	2	4	4	1	4	2	2	1	1	2	2	4	3	3	5	3	2	1	1	1	1	1	1	2	2	1	2	2	2	2	2	2	1
242	1	1	2	2	4	3	1	2	2	2	5	6	3	1	3	6	2	5	1	1	1	6	2	6	6	5	3	3	3	4	4	3	2	1	1	1	1	1	1	2	2	2	1	2	2	2	2	1	2
250	2	2	2	1	4	4	3	2	2	2	4	5	4	4	3	5	2	3	2	2	4	1	3	2	3	3	1	3	3	3	4	3	2	1	2	2	2	1	1	2	2	1	2	2	2	2	2	1	2
254	2	2	2	1	4	3	2	2	2	2	4	5	6	3	2	4	2	4	2	1	3	1	1	5	3	2	1	3	3	4	4	3	1	1	1	2	2	1	1	2	2	2	1	2	2	2	2	1	2
275	2	1	2	1	1	1	1	1	2	2	2	6	1	6	4	5	2	5	1	1	5	5	2	1	5	2	2	4	3	2	3	3	1	1	1	2	1	1	2	2	1	2	1	1	1	1	1	1	1
281	2	2	1	2	1	1	1	1	1	1	1	6	2	1	3	5	1	6	7	6	1	2	7	1	6	2	2	3	3	2	3	3	1	1	1	1	2	1	1	2	1	2	2	2	2	2	1	2	2
292	2	1	3	2	1	1	1	3	2	2	6	5	2	2	2	6	2	5	2	7	6	2	2	1	1	1	1	3	2	2	3	2	1	1	1	1	2	1	1	2	1	2	2	2	2	2	1	2	2
333	2	2	1	1	3	3	2	3	2	2	4	4	2	4	3	3	5	4	3	2	1	1	1	4	1	1	1	3	2	3	3	3	1	2	1	1	1	2	1	2	1	2	2	2	2	2	1	2	2
337	1	1	2	2	3	2	1	1	2	2	4	5	6	4	1	3	2	4	3	4	1	1	5	2	1	1	1	3	3	4	3	3	2	2	1	1	1	1	1	2	2	2	1	2	2	2	1	2	2
346	2	1	2	2	3	4	1	3	2	2	6	4	1	5	1	4	3	5	3	1	1	1	1	2	1	3	1	3	3	4	4	2	2	2	1	1	2	2	1	2	2	2	1	2	2	2	2	1	2
357	2	1	2	2	3	3	1	1	2	2	4	5	4	4	1	5	2	4	3	1	1	1	1	2	1	1	1	3	2	2	2	2	1	1	2	2	2	2	2	2	1	2	2	2	2	1	2	2	2
365	1	1	1	1	3	3	1	3	2	2	6	4	4	1	2	5	3	4	3	7	3	1	1	2	1	1	5	3	3	3	4	2	2	2	1	1	1	2	1	2	2	1	2	2	2	2	2	1	2
369	1	2	1	2	3	3	2	3	1	2	6	3	2	5	3	4	4	3	2	1	3	1	2	2	1	1	1	3	3	3	4	3	2	2	1	1	2	1	1	2	2	1	2	2	2	2	2	1	2
373	2	2	1	2	3	4	2	3	2	2	4	3	3	4	6	4	1	4	3	1	1	5	2	2	1	1	1	3	2	3	2	3	1	1	1	1	1	2	1	2	2	1	2	2	2	1	2	2	2
91	2	1	2	1	2	3	1	1	2	2	3	6	2	1	3	7	7	2	1	2	6	6	2	1	2	2	4	2	2	2	2	3	2	2	1	2	1	2	2	2	1	2	2	2	2	1	2	2	2
93	2	3	1	2	2	2	4	3	2	2	7	1	3	1	3	7	7	2	1	7	7	7	7	7	7	7	7	2	3	5	5	2	2	2	2	2	1	1	2	2	2	2	2	1	2	2	2	2	1
194	2	1	1	1	2	3	1	1	2	1	4	2	4	6	6	4	2	2	2	2	3	1	2	2	1	1	1	2	3	3	3	4	1	1	1	1	1	2	2	2	2	1	2	2	2	2	1	2	2
228	2	1	2	1	4	3	1	2	2	2	1	2	2	1	6	6	7	6	1	1	2	1	1	2	1	2	1	2	3	2	2	3	1	2	1	2	1	2	2	2	1	2	2	2	2	1	2	2	2
350	2	2	2	2	3	3	2	1	2	2	3	4	6	3	5	1	7	1	2	3	3	3	3	1	2	1	1	2	2	1	2	3	1	1	1	1	1	1	1	1	2	2	2	2	2	1	2	2	2
388	2	2	3	2	3	3	3	1	2	1	6	6	1	2	1	6	2	1	7	2	7	2	7	1	1	1	1	2	2	3	3	2	2	2	1	2	1	2	1	2	2	1	2	2	2	2	1	2	2
35	2	2	2	2	3	2	2	2	2	2	6	7	5	2	2	1	1	6	1	1	7	1	1	1	2	2	1	4	3	2	3	3	1	2	2	2	1	1	2	1	1	2	2	1	2	1	1	2	2
58	1	2	1	2	4	3	2	2	2	2	2	6	4	5	2	2	1	5	4	2	2	3	1	1	2	1	2	1	3	4	1	4	2	2	2	1	2	2	1	2	2	2	1	2	1	2	2	2	2
116	1	3	1	2	2	3	4	1	2	1	3	3	4	4	5	4	2	4	2	1	4	2	2	1	1	1	1	1	1	2	1	1	1	2	1	1	1	1	1	2	1	2	2	2	1	2	2	2	2
119	2	3	1	2	2	3	4	1	2	2	7	7	5	2	4	2	1	2	1	1	1	2	2	1	2	2	7	4	3	5	2	3	1	2	2	2	2	1	2	2	2	2	2	1	2	1	2	2	2
140	2	1	1	1	4	3	2	2	2	2	4	5	5	5	4	2	2	2	2	2	2	2	1	1	1	1	2	4	2	3	5	2	1	1	2	1	1	1	1	1	1	1	1	2	1	2	1	1	1
223	2	2	1	2	4	3	2	2	2	2	6	6	3	2	2	2	1	2	7	1	1	2	1	1	1	1	1	3	3	2	2	3	1	2	1	2	1	1	2	2	1	2	2	2	2	1	2	2	2
246	1	2	3	2	4	3	2	3	2	1	4	5	2	5	1	6	2	5	1	1	5	6	2	2	2	6	1	1	1	2	4	3	1	1	1	1	1	1	1	2	1	2	2	2	2	2	2	1	2
253	2	2	1	2	3	3	2	2	2	1	1	4	6	5	3	4	2	5	1	1	5	1	5	2	2	2	1	1	2	3	3	3	1	1	1	1	1	1	1	2	2	1	2	2	2	2	1	2	2
287	1	3	3	2	1	1	1	3	2	2	1	4	6	5	4	3	2	4	2	3	4	4	5	3	6	5	2	4	2	2	2	2	1	1	1	1	2	2	2	2	1	2	2	2	2	1	2	2	2
362	2	1	3	3	3	3	2	1	2	1	3	4	1	3	6	4	3	3	4	1	1	1	1	3	4	1	1	3	3	4	3	2	1	1	2	1	1	2	1	2	2	2	1	2	2	2	1	2	2
208	2	1	1	2	4	3	1	2	2	2	4	2	6	2	5	4	6	1	1	2	5	2	5	2	2	2	2	2	3	3	3	3	1	1	2	1	1	1	2	2	2	1	2	2	2	2	1	2	2
209	1	2	1	1	3	3	3	3	1	2	4	2	6	1	6	4	6	1	1	2	3	2	2	2	2	2	2	2	3	3	3	4	1	2	2	1	1	1	2	2	2	1	2	2	2	2	1	2	2
217	1	2	1	1	3	3	2	1	2	2	1	2	7	1	7	1	7	2	3	2	2	1	2	2	3	2	4	2	2	2	4	1	2	2	1	1	1	2	2	2	1	2	2	2	2	2	2	1	2
329	2	1	2	1	3	3	1	1	2	2	4	1	6	4	4	3	6	2	1	1	4	1	1	1	3	1	1	2	2	3	3	4	1	2	1	1	1	2	1	2	2	1	2	2	2	2	1	2	2
377	2	1	2	1	3	3	2	3	2	2	5	2	5	1	6	2	7	1	2	1	1	1	7	1	2	2	1	2	3	3	4	1	1	1	2	1	1	1	1	2	2	1	2	2	2	2	2	1	2
120	2	1	1	1	2	3	1	2	2	2	4	5	4	3	3	4	1	4	2	1	3	1	2	1	2	2	2	4	3	5	4	3	1	2	2	2	1	1	2	2	2	2	2	1	2	2	2	1	2
157	1	2	4	1	3	3	3	1	2	1	7	7	5	1	2	2	2	2	2	1	3	1	2	1	2	2	3	4	3	4	4	3	1	1	2	2	1	2	2	2	2	2	1	2	2	2	2	1	2
183	1	2	1	1	3	3	2	2	2	2	4	4	4	5	2	2	3	5	1	1	2	2	5	1	1	2	2	4	3	2	1	3	1	1	1	1	2	2	2	2	1	2	2	2	1	2	2	2	2
188	2	1	1	1	3	3	2	3	2	2	2	2	5	3	7	4	1	5	1	2	3	2	2	2	3	3	3	4	4	5	1	2	1	1	1	2	2	2	2	2	2	2	2	1	1	2	2	2	2
204	1	1	1	2	3	3	2	1	2	2	2	5	1	4	4	5	1	4	4	1	1	1	1	1	2	2	2	1	2	3	2	3	1	1	2	2	1	1	2	2	2	1	2	2	2	1	2	2	2
270	1	2	2	2	2	2	2	2	1	2	3	4	4	4	2	2	4	3	4	2	4	3	2	3	2	5	2	3	3	3	3	2	1	1	1	1	1	2	1	2	2	1	2	2	2	2	1	2	2
272	2	1	2	2	2	3	1	3	2	2	2	4	4	6	4	2	2	5	1	1	5	1	2	1	5	1	1	3	3	4	4	3	1	1	1	1	1	1	1	2	2	2	1	2	2	2	2	1	2
293	1	2	1	1	1	1	2	1	2	2	5	5	1	2	2	6	2	5	2	1	6	2	2	1	1	1	1	3	3	4	5	3	1	1	1	1	1	1	1	2	2	2	1	2	2	2	2	2	2
294	2	2	2	1	1	1	2	1	1	2	1	5	3	2	3	4	3	5	4	1	6	2	2	1	1	1	1	4	3	2	2	2	1	2	2	2	2	2	1	2	1	2	2	2	2	1	2	2	2
298	2	2	1	1	3	3	2	3	2	2	4	4	4	2	3	4	3	5	1	6	6	1	6	1	6	1	1	3	3	5	1	3	1	2	1	1	1	2	1	2	2	2	2	1	2	1	2	2	2
314	2	1	2	2	3	3	1	3	2	2	2	4	2	3	1	4	7	3	4	3	4	4	2	1	3	4	3	3	3	3	2	3	2	2	2	2	1	2	2	2	2	1	2	2	2	1	2	2	2
316	2	1	2	2	3	3	1	1	2	2	4	3	3	4	1	4	7	3	1	2	4	5	2	1	4	4	3	4	1	2	2	1	1	1	1	1	1	2	2	1	2	2	2	2	2	1	2	2	2
325	1	1	2	2	3	3	1	2	2	2	4	4	5	4	1	5	2	4	1	2	1	1	2	1	2	1	1	3	3	4	4	3	2	2	2	1	1	1	2	2	2	2	1	2	2	2	2	1	2
327	1	1	1	1	3	3	2	2	2	2	5	4	6	1	3	3	2	4	2	2	1	1	2	1	1	1	1	3	2	2	4	3	1	1	2	1	1	1	1	2	1	2	2	2	2	2	2	1	2
345	2	1	1	1	3	3	1	2	2	2	4	5	1	4	2	4	3	4	3	1	1	1	1	2	3	1	2	3	3	4	3	3	2	2	2	1	1	1	2	2	2	2	1	2	2	2	1	2	2
363	2	1	2	1	3	3	1	3	2	2	5	4	1	1	6	3	3	4	3	1	1	1	4	3	1	1	1	4	4	5	4	3	2	2	2	2	1	1	1	2	2	2	2	1	2	2	2	1	2
367	1	1	1	2	3	3	1	3	2	2	6	3	3	1	3	4	4	3	3	1	1	1	1	2	1	1	5	3	3	3	4	3	1	1	1	1	1	2	1	2	2	1	2	2	2	2	2	1	2
370	2	1	2	1	3	3	2	1	2	2	4	4	1	3	4	3	4	4	3	1	1	1	2	5	1	4	1	4	3	2	2	3	2	2	1	2	1	2	1	2	1	2	2	2	2	1	2	2	2
371	2	1	2	2	3	3	2	1	2	2	5	4	1	1	4	4	4	5	2	1	1	1	5	2	1	1	1	3	3	3	2	2	2	2	1	2	2	2	2	2	2	1	2	2	2	1	2	2	2
394	1	2	2	2	3	3	2	2	2	2	6	1	1	2	4	7	1	1	7	6	2	1	2	2	1	1	1	1	3	1	2	2	2	2	1	1	2	2	1	1	2	2	2	2	2	1	2	2	2
41	2	1	1	2	2	3	2	1	2	2	7	7	2	1	2	7	1	2	1	6	1	1	6	1	1	1	1	2	2	2	3	2	1	2	2	2	1	1	2	1	1	2	2	1	2	1	1	2	1
193	2	2	1	2	2	3	1	1	1	2	4	2	5	5	3	4	3	2	2	1	2	1	2	2	2	1	1	2	3	3	3	4	1	2	2	1	1	1	2	2	2	1	2	2	2	2	1	2	2
214	2	2	1	1	3	3	3	2	2	2	1	2	7	1	7	1	6	2	3	2	2	1	2	2	2	3	1	2	2	2	4	3	2	1	1	1	1	2	2	2	1	2	2	2	2	2	2	1	2
216	2	3	1	2	3	3	3	3	2	2	1	2	7	1	7	1	6	2	3	2	2	1	1	2	2	2	4	2	2	2	4	1	1	1	1	2	1	2	2	2	1	2	2	2	2	2	2	1	2
335	2	2	2	2	3	2	2	3	1	1	3	1	6	3	4	4	6	2	1	2	4	1	1	1	3	1	1	2	2	2	2	2	1	2	1	1	1	1	1	2	1	2	2	2	2	1	2	2	2
100	1	2	1	2	3	3	3	3	2	2	4	6	3	2	3	6	3	1	1	7	7	7	2	7	2	2	2	1	4	5	1	3	1	1	2	2	1	1	2	2	2	2	2	1	1	2	2	2	2
132	2	2	2	1	4	3	3	2	1	1	7	5	5	2	2	2	2	2	2	3	5	2	2	2	2	2	6	4	3	2	4	3	2	2	1	1	1	1	2	2	1	2	2	2	2	2	2	1	2
137	2	1	2	1	4	3	2	2	2	1	4	7	4	1	6	1	2	2	2	7	1	1	2	1	1	2	7	4	1	3	2	1	1	1	2	2	1	2	1	2	2	1	2	2	2	1	2	2	2
189	1	2	4	1	3	2	2	3	2	2	3	4	6	4	7	1	1	2	1	2	3	2	3	1	2	2	2	4	3	2	1	2	1	1	2	1	1	1	1	2	1	2	2	2	1	2	2	2	2
267	1	1	2	1	3	3	1	2	2	2	3	4	3	1	1	2	4	5	6	1	1	1	2	6	2	5	2	3	3	4	4	2	1	1	1	1	2	1	1	2	2	2	1	2	2	2	2	1	2
299	2	2	1	2	3	3	2	3	2	2	4	3	2	4	6	2	3	3	2	1	3	2	2	1	1	1	2	3	3	4	4	3	1	2	1	1	1	1	1	2	2	2	1	2	2	2	2	1	2
312	2	1	2	2	3	3	1	2	2	2	3	4	2	3	2	4	4	3	4	4	3	5	2	1	4	4	1	4	4	4	2	2	1	1	1	1	1	2	2	2	2	2	1	2	2	1	2	2	2
343	2	3	5	3	3	3	4	3	2	2	4	3	2	4	2	3	3	4	4	2	1	3	1	3	1	1	1	3	3	5	6	4	2	2	1	1	1	1	1	2	2	2	1	2	2	2	2	2	2
349	1	2	3	2	3	3	2	1	2	2	4	4	2	3	2	4	3	3	4	1	1	1	4	5	1	5	4	3	3	4	4	3	1	1	2	1	1	1	1	2	2	2	1	2	2	2	2	1	2
358	1	1	1	1	3	4	1	2	2	1	5	4	3	1	1	4	2	5	4	1	1	6	1	5	1	1	1	4	3	3	3	2	1	1	2	2	2	1	1	2	2	1	2	2	2	2	1	2	2
374	2	1	1	1	3	3	1	3	2	2	3	4	4	4	6	2	1	3	2	1	2	1	2	3	1	1	5	3	2	4	4	3	2	2	2	2	2	2	2	2	2	2	1	2	2	2	2	1	2
213	1	2	1	2	3	3	2	3	2	1	1	2	7	1	6	1	6	2	3	2	2	1	2	2	2	3	1	2	2	2	4	1	1	1	1	2	1	2	2	2	1	2	2	2	2	2	2	1	2
215	1	2	1	2	3	3	3	3	2	1	1	2	7	1	7	1	6	2	2	2	2	2	2	2	3	2	4	2	2	2	4	1	1	2	1	1	1	2	2	2	1	2	2	2	2	2	2	1	2
340	2	1	2	1	3	3	1	3	2	2	1	3	7	4	1	3	7	2	1	2	4	1	1	1	1	1	1	2	2	3	3	3	2	2	1	1	2	1	1	2	2	1	2	2	2	2	1	2	2
381	2	1	4	1	3	3	1	3	2	2	1	2	6	6	6	1	4	1	2	1	1	1	1	1	2	1	1	2	3	3	3	2	1	1	1	2	1	2	1	2	2	1	2	2	2	2	1	2	2
390	2	2	1	2	3	3	2	3	2	2	1	6	1	2	3	6	2	6	2	2	1	6	6	2	1	1	1	2	3	3	3	2	2	2	1	2	1	1	2	2	2	1	2	2	2	2	1	2	2
420	2	1	2	2	3	3	1	3	2	2	2	6	2	6	1	7	2	2	1	6	1	1	1	1	5	1	1	2	2	3	3	2	2	2	1	2	1	1	1	2	2	1	2	2	2	2	1	2	2
131	2	2	1	1	2	3	2	1	2	2	5	5	4	5	2	1	2	2	2	2	4	1	2	1	1	2	2	4	4	5	2	3	1	2	2	2	2	2	2	2	2	2	2	1	2	1	2	2	2
134	1	1	1	1	4	3	1	2	2	2	3	3	5	3	2	2	2	4	4	2	5	5	2	1	1	2	2	4	3	4	4	2	1	2	1	2	2	1	2	2	2	2	1	2	2	2	2	1	2
170	1	1	1	1	3	3	1	1	2	2	7	7	1	2	4	2	2	1	2	1	6	6	6	1	5	4	7	4	3	4	5	3	2	2	2	1	1	2	1	2	2	2	1	2	2	2	2	2	1
187	1	1	1	1	3	2	2	1	2	2	2	3	5	3	6	3	1	4	1	2	3	3	3	3	3	3	3	4	3	2	2	1	1	1	2	2	2	2	2	2	1	2	2	2	2	1	2	2	2
190	2	2	1	2	3	3	2	1	2	2	4	3	6	2	7	1	1	2	2	2	3	2	3	1	1	1	2	4	3	2	1	2	1	1	2	1	1	1	1	2	1	2	2	2	1	2	2	2	2
200	1	2	1	2	3	2	2	2	2	1	4	7	1	7	4	1	1	2	1	1	3	1	1	3	5	3	2	1	2	4	4	2	1	1	2	2	2	1	1	2	2	2	1	2	2	2	2	1	2
248	1	1	1	1	4	3	1	3	2	2	4	4	4	5	1	1	3	5	1	1	5	6	1	2	1	2	1	3	2	2	2	2	2	2	1	1	1	1	1	2	1	2	2	2	2	1	2	2	2
273	1	1	2	1	2	3	2	1	2	2	6	4	1	1	4	4	2	5	1	3	2	2	2	2	2	2	2	3	3	3	4	3	1	1	1	1	1	2	1	2	2	1	2	2	2	2	2	1	2
288	2	1	1	1	1	1	1	1	2	2	2	7	3	3	3	4	2	2	2	1	6	2	5	1	1	1	2	3	3	3	4	3	1	2	1	1	2	1	1	2	2	1	2	2	2	2	2	1	2
311	1	2	4	2	3	3	2	3	2	2	4	3	2	4	2	3	4	4	2	2	3	4	2	1	3	4	3	4	3	4	4	3	1	2	2	2	1	2	1	2	2	2	1	2	2	2	2	1	2
317	2	1	2	2	3	3	2	3	2	2	3	4	3	3	3	4	4	3	1	2	4	3	2	1	4	3	1	3	3	3	4	4	1	2	2	2	2	2	1	2	2	1	2	2	2	2	2	1	2
321	2	1	2	2	3	3	1	3	2	2	4	3	4	4	3	3	2	4	1	2	3	1	2	1	2	3	1	3	3	4	3	2	1	2	2	1	2	2	1	2	2	2	1	2	2	2	2	1	2
331	2	1	2	2	3	2	1	2	1	2	2	4	3	2	3	3	5	2	4	1	1	1	1	1	2	1	1	3	3	3	4	2	2	2	2	2	2	2	2	2	2	1	2	2	2	2	2	1	2
347	1	1	2	2	3	3	1	3	2	2	1	4	2	5	1	4	3	5	3	1	1	1	1	2	1	1	1	4	3	4	5	3	1	1	1	1	1	1	2	2	2	2	1	2	2	2	2	2	1
354	2	2	4	2	3	3	2	2	1	2	5	4	5	1	3	2	2	4	2	1	1	1	5	2	1	1	6	3	2	2	2	3	2	2	1	1	1	2	1	2	1	2	2	2	2	1	2	2	2
378	1	1	2	1	3	3	1	3	2	2	6	1	3	6	6	2	1	1	2	6	2	1	2	5	1	1	1	1	2	2	1	3	2	2	1	1	1	2	1	2	1	2	2	2	1	2	2	2	2
94	2	1	2	1	3	2	1	3	1	2	2	6	4	2	3	2	5	2	2	2	2	2	2	2	7	1	1	2	3	4	3	2	2	1	1	2	1	2	2	2	2	1	2	2	2	2	1	2	2
195	1	2	1	2	2	2	2	1	2	2	4	2	3	6	3	4	2	2	2	2	3	1	5	1	1	1	1	2	3	3	3	3	2	2	2	2	2	2	2	2	2	1	2	2	2	2	1	2	2
326	1	1	2	2	3	3	2	1	2	1	5	1	3	1	4	6	5	2	1	1	2	1	1	1	1	1	1	2	2	1	2	4	1	1	2	2	1	1	1	1	2	2	2	2	1	2	2	2	2
401	2	2	2	2	4	3	2	2	2	2	6	1	1	6	2	2	2	2	6	1	1	2	1	2	1	1	1	2	3	2	2	2	2	2	1	2	1	2	2	2	1	2	2	2	2	1	2	2	2
405	2	2	2	2	3	3	1	2	2	2	1	1	2	7	2	1	1	6	7	2	1	2	1	7	1	1	1	2	2	3	2	2	1	1	2	2	2	2	2	2	2	1	2	2	2	1	2	2	2
56	2	2	1	2	4	4	2	2	1	2	3	6	3	5	3	1	1	1	4	3	2	2	6	1	1	1	2	4	3	4	1	4	1	2	2	1	1	1	1	2	2	2	1	2	1	2	2	2	2
88	1	2	1	3	3	3	2	2	2	2	3	4	5	2	3	4	2	2	2	2	2	3	1	3	2	1	1	4	3	4	2	3	2	1	2	1	1	1	1	2	2	2	1	2	2	1	2	2	2
97	1	2	5	2	3	2	2	1	2	2	3	3	3	4	3	4	2	4	1	1	1	1	1	1	1	1	1	4	4	2	1	2	1	1	2	1	2	2	2	2	1	2	2	2	1	2	2	2	2
156	2	2	1	2	3	3	2	1	2	2	4	6	7	1	2	1	2	2	2	1	5	1	1	4	2	2	2	4	4	5	4	3	1	1	2	1	2	1	1	2	2	2	2	1	2	2	2	1	2
165	2	2	1	2	3	3	2	2	2	2	4	3	6	3	2	3	4	1	1	1	2	1	1	3	3	3	2	4	2	1	6	4	1	1	2	1	1	1	2	1	2	2	2	2	2	2	2	2	2
186	2	1	1	1	3	3	1	2	1	1	4	4	5	3	2	4	3	1	1	1	4	3	2	2	2	2	2	4	2	2	2	2	1	1	2	1	1	2	2	2	1	2	2	2	2	1	2	2	2
192	1	3	1	2	2	3	4	1	2	2	4	4	1	4	6	1	1	2	4	3	2	4	3	1	2	2	2	1	2	2	3	3	1	2	1	2	1	2	2	2	1	2	2	2	2	2	1	2	2
257	1	2	1	2	3	3	3	2	2	2	4	3	1	4	4	1	3	4	3	1	5	4	5	2	2	2	2	3	3	4	3	2	1	1	1	1	1	2	2	2	2	2	1	2	2	2	1	2	2
271	1	1	1	1	2	3	2	3	2	2	4	5	3	3	4	1	2	4	1	1	1	2	5	1	5	1	2	4	3	3	4	2	1	1	1	1	1	2	1	2	2	1	2	2	2	2	2	1	2
290	1	1	2	1	1	1	1	3	1	2	5	3	3	1	3	3	2	5	2	1	3	1	2	4	6	5	2	4	2	2	2	2	2	2	2	2	2	1	2	2	1	2	2	2	2	1	2	2	2
361	1	1	2	2	3	3	1	3	2	2	2	3	1	2	6	4	3	3	3	1	1	1	3	4	1	1	1	3	4	4	5	3	1	1	1	2	1	1	2	2	2	2	1	2	2	2	2	2	1
37	2	2	2	2	4	3	2	2	2	2	6	6	3	1	1	1	6	2	1	1	1	1	1	1	1	1	1	2	3	2	3	2	1	2	2	1	1	1	2	2	1	2	2	2	2	2	1	2	2
42	1	1	2	1	1	1	1	1	2	2	3	6	1	5	2	1	3	5	1	2	3	3	2	6	1	1	1	2	3	4	1	4	1	1	2	1	2	1	1	2	2	1	1	2	1	2	2	2	2
87	2	2	1	2	3	3	1	3	1	2	4	1	2	1	5	4	7	2	1	3	1	1	2	1	3	4	4	2	2	2	6	4	1	1	2	2	2	2	2	2	1	2	2	2	2	2	2	2	2
109	2	1	1	1	1	1	1	1	1	2	2	2	7	2	3	2	5	2	2	5	7	1	2	7	2	7	1	2	2	2	2	3	1	1	2	2	2	1	1	2	1	2	2	2	2	1	2	2	2
202	1	2	1	1	2	2	2	2	2	1	1	6	2	1	3	6	5	1	2	1	2	2	2	6	2	3	1	2	1	1	4	3	1	2	1	1	1	2	2	1	2	2	2	2	2	2	2	1	2
225	1	1	1	2	4	3	2	2	1	2	2	2	4	1	3	6	7	1	1	1	2	1	1	1	1	2	7	2	3	4	3	3	1	2	2	2	1	1	2	2	2	2	1	2	2	2	1	2	2
344	2	2	2	2	3	4	2	2	1	2	1	4	6	5	1	1	7	1	1	1	6	1	1	1	1	1	1	2	3	4	5	1	1	2	1	1	1	1	1	2	2	2	1	2	2	2	2	2	1
392	1	2	2	2	3	3	2	1	2	2	2	6	3	1	3	6	2	2	2	2	1	1	1	1	1	1	1	2	2	2	2	2	1	1	1	2	1	2	2	2	1	2	2	2	2	1	2	2	2
118	1	3	3	2	2	3	4	1	2	1	3	4	5	4	4	1	1	2	2	2	1	2	2	1	1	2	1	4	2	5	2	2	1	1	2	2	1	1	1	2	2	2	2	1	2	1	2	2	2
129	2	3	2	2	2	2	4	1	2	1	7	2	3	1	1	7	1	2	2	7	7	7	2	2	2	2	2	4	2	4	6	3	1	1	2	1	1	2	2	2	2	2	1	1	2	2	2	2	2
135	2	1	1	1	4	3	1	2	2	2	5	7	4	1	2	1	2	2	2	7	6	6	1	1	1	1	1	4	3	5	2	4	2	1	1	2	2	2	2	2	2	2	2	1	2	2	1	2	2
174	2	2	4	2	4	3	2	2	2	2	3	3	2	3	4	4	1	4	2	3	3	2	2	1	1	2	2	4	3	2	5	4	2	2	1	2	1	1	1	2	1	2	2	2	2	2	2	2	1
184	1	2	1	2	3	2	2	2	2	2	3	3	4	4	3	4	3	1	1	1	1	2	2	2	2	2	2	4	1	2	2	2	1	1	1	1	1	1	1	2	1	2	2	2	2	1	2	2	2
185	1	2	1	2	3	3	1	1	2	1	3	4	4	4	2	4	3	1	1	1	1	2	2	1	2	2	2	4	4	2	2	3	1	1	2	1	1	1	1	2	1	2	2	2	2	1	2	2	2
205	1	2	1	1	3	3	2	3	2	2	4	5	2	4	3	4	1	2	1	5	1	1	1	1	2	2	1	4	3	2	1	1	1	1	2	1	1	1	2	2	1	2	2	2	1	2	2	2	2
226	2	1	2	2	4	4	2	2	2	2	1	6	4	2	3	2	1	6	1	2	1	2	1	1	1	1	1	3	2	3	3	3	1	2	1	1	2	1	2	2	2	1	2	2	2	2	1	2	2
234	1	2	1	2	4	3	2	2	2	2	3	4	1	5	4	2	1	5	1	2	1	2	2	1	2	1	1	3	2	3	3	2	1	2	1	1	1	1	1	2	2	1	2	2	2	2	1	2	2
245	2	1	1	1	4	3	1	2	2	2	3	4	3	3	2	4	2	4	1	3	1	4	2	3	2	2	1	1	1	2	2	2	2	1	2	2	1	2	1	2	1	2	2	2	2	1	2	2	2
249	1	1	2	2	4	3	2	2	2	2	2	4	4	5	1	1	3	5	1	1	5	6	1	1	1	2	1	1	2	2	2	2	1	2	1	2	1	1	1	2	1	2	2	2	2	1	2	2	2
280	2	1	1	1	1	1	1	3	2	2	6	6	1	1	3	1	1	6	1	1	1	2	2	1	7	2	2	3	3	3	3	3	1	1	1	1	2	1	1	2	2	1	2	2	2	2	1	2	2
286	1	1	2	1	1	1	1	1	2	2	2	2	5	2	4	4	2	3	2	5	1	2	2	2	1	1	2	3	3	3	4	3	1	1	1	1	2	1	1	2	2	1	2	2	2	2	2	1	2
320	1	1	1	1	3	4	1	1	2	2	2	3	4	4	3	3	2	4	1	2	3	2	3	2	3	3	3	3	3	4	4	3	1	2	1	1	1	2	2	2	2	2	1	2	2	2	2	1	2
338	1	1	2	2	3	3	1	3	2	2	4	3	2	4	1	3	2	4	3	2	1	1	1	2	1	1	1	3	3	4	5	3	2	2	2	1	1	1	1	2	2	2	1	2	2	2	2	2	1
366	1	1	1	2	3	3	1	3	2	2	1	3	3	1	3	4	3	5	3	1	1	1	1	2	1	1	1	3	3	3	4	3	1	1	1	1	1	2	1	2	2	1	2	2	2	2	2	1	2
397	2	2	2	2	3	4	2	3	2	2	6	1	3	6	4	2	1	1	2	2	2	1	2	7	1	1	1	3	3	4	2	2	1	1	1	2	1	2	1	2	2	2	1	2	2	1	2	2	2
11	1	1	1	2	3	3	1	1	2	2	5	1	3	2	7	2	2	2	2	1	1	1	1	1	1	1	1	2	3	3	2	2	1	1	2	2	1	1	2	2	2	1	1	2	2	1	2	2	2
34	1	2	2	1	3	3	1	2	2	2	2	5	3	1	1	1	6	6	1	1	1	1	1	1	1	1	1	2	3	5	3	2	2	2	2	2	1	1	2	2	2	2	2	1	2	2	1	1	2
206	1	1	1	2	3	3	2	1	2	2	4	2	2	1	5	4	5	1	2	2	2	2	2	2	2	2	1	2	3	2	3	4	1	1	2	1	1	1	2	2	1	2	2	2	2	2	1	2	2
336	1	1	1	1	3	3	1	2	2	2	1	1	7	1	4	3	6	2	1	2	4	1	1	1	1	1	1	2	2	4	4	3	2	2	1	1	1	1	1	2	2	1	2	2	2	2	2	1	2
376	2	2	2	2	3	3	2	2	2	1	4	2	1	4	5	1	7	1	1	4	5	1	5	1	2	5	1	2	2	2	2	3	2	2	2	2	2	2	2	2	1	2	2	2	2	1	2	2	2
408	1	1	2	2	3	3	1	3	2	2	2	7	3	6	2	2	1	2	1	2	1	2	7	2	1	1	1	2	2	2	2	1	2	2	2	1	1	2	2	2	1	2	2	2	2	1	2	2	2
422	1	1	2	1	4	3	1	2	2	2	2	6	7	2	1	2	3	2	1	2	1	2	6	2	7	2	1	2	2	3	2	3	2	2	2	2	2	2	2	2	2	1	2	2	2	1	2	2	2
89	2	2	1	3	2	3	3	1	2	2	5	1	2	1	6	1	2	1	6	1	1	1	1	1	1	1	1	4	2	5	2	1	1	1	2	2	2	2	2	2	2	2	2	1	2	1	2	2	2
92	2	2	1	3	2	3	2	2	2	2	2	3	2	2	6	3	2	3	2	1	1	7	1	1	1	7	1	1	3	2	2	1	1	1	1	1	2	1	1	2	1	2	2	2	2	1	2	2	2
99	1	1	1	1	4	3	2	2	2	2	4	4	4	5	2	1	3	1	1	2	2	1	2	1	2	2	2	1	2	4	2	3	1	1	1	1	2	2	2	2	2	2	1	2	2	1	2	2	2
163	1	3	1	2	3	3	4	3	2	1	3	2	7	2	1	2	4	2	2	1	3	6	2	4	2	6	7	4	2	3	1	3	1	1	1	1	2	1	2	2	2	1	2	2	1	2	2	2	2
176	1	1	2	1	2	3	2	1	2	2	3	3	1	4	3	4	1	5	1	3	3	6	2	6	1	2	6	4	2	4	2	2	2	2	1	1	1	1	1	2	2	2	1	2	2	1	2	2	2
178	1	2	1	1	3	3	2	1	2	2	4	4	2	2	1	4	2	4	2	1	5	2	5	1	1	2	2	4	1	1	1	1	2	2	2	1	1	2	2	1	2	2	2	2	1	2	2	2	2
221	2	1	2	1	4	3	1	2	1	2	1	6	2	2	2	2	1	2	7	2	1	1	1	1	2	2	2	1	3	2	3	2	2	1	1	1	1	1	2	2	1	1	2	2	2	2	1	1	2
235	2	2	2	1	4	4	2	2	2	2	3	4	1	3	4	4	1	4	1	2	1	5	2	2	2	3	1	3	2	2	3	2	1	2	2	2	2	2	2	2	1	2	2	2	2	2	1	2	2
239	2	1	2	2	4	4	2	2	2	2	3	4	5	3	1	2	2	3	2	2	1	4	4	2	2	3	2	3	2	2	2	1	2	2	2	2	2	2	1	2	1	2	2	2	2	1	2	2	2
243	1	1	2	1	4	3	1	2	2	2	3	4	3	3	3	2	2	3	2	1	3	4	3	2	3	4	2	4	4	4	4	3	2	1	1	1	1	2	2	2	2	2	1	2	2	2	2	1	2
266	1	2	1	2	2	3	2	1	2	1	3	6	2	1	2	1	4	5	1	1	7	3	2	3	2	5	2	3	3	3	4	3	1	1	1	1	1	1	1	2	2	1	2	2	2	2	2	1	2
324	2	2	1	2	3	3	2	2	1	1	2	3	5	4	1	3	2	3	2	2	4	1	2	1	1	1	1	3	3	4	4	1	2	2	1	1	1	2	2	2	2	1	2	2	2	2	2	1	2
375	1	2	2	2	3	3	2	2	2	2	4	5	5	4	1	2	1	1	2	1	5	4	2	3	1	1	1	1	2	2	3	2	2	2	2	2	1	2	1	2	1	2	2	2	2	2	1	2	2
19	2	1	4	1	3	3	2	2	2	2	5	2	2	6	1	2	3	2	2	1	1	1	1	1	1	1	1	2	3	2	2	2	1	2	2	1	1	1	2	2	1	2	1	2	2	1	2	1	2
54	2	2	2	2	3	2	2	2	2	2	7	1	2	7	2	1	2	2	1	2	7	7	2	1	1	1	1	2	3	4	1	3	2	1	2	2	2	1	1	2	2	2	1	2	1	2	2	2	2
108	1	2	2	1	1	1	1	1	2	2	1	2	6	2	3	1	5	2	3	2	2	1	2	2	2	2	2	2	2	4	2	2	1	2	2	1	2	2	2	2	2	2	1	2	2	1	2	2	2
112	1	1	1	1	1	1	1	1	2	2	1	2	2	7	2	2	5	2	2	3	2	1	2	7	7	3	1	2	2	2	3	3	1	1	1	1	1	1	2	1	1	1	1	1	1	1	1	1	1
233	1	1	2	1	4	3	2	2	2	2	1	1	2	6	6	6	1	1	1	1	7	1	1	2	2	2	7	2	3	3	2	3	1	2	1	1	1	2	2	2	2	1	2	2	2	1	2	2	2
308	1	1	2	1	3	3	1	3	2	1	4	4	4	4	2	1	3	2	1	2	1	7	2	1	2	1	1	2	3	2	2	3	1	1	1	1	1	2	1	2	1	1	2	2	2	1	1	2	2
318	2	2	2	1	3	3	2	3	2	2	3	4	3	1	2	4	4	3	1	2	2	2	2	1	2	1	1	2	2	2	2	2	1	1	2	1	2	2	1	2	1	2	2	2	2	1	2	2	2
322	1	1	2	2	3	3	1	2	1	2	4	1	5	1	2	3	5	2	2	1	2	2	2	1	2	1	1	2	2	2	2	3	1	2	2	2	2	2	1	2	1	2	2	2	2	1	2	2	2
323	1	2	4	3	3	3	2	1	2	2	4	1	3	4	2	3	5	2	1	1	2	2	2	1	3	1	1	2	1	4	4	3	1	1	1	1	1	2	2	2	2	2	1	2	2	2	2	1	2
383	2	1	4	2	3	3	2	3	2	2	1	2	6	6	2	1	4	1	2	7	7	7	1	1	1	2	1	2	3	2	2	3	2	2	1	2	1	2	1	2	1	2	2	2	2	1	2	2	2
406	1	1	2	1	3	3	1	3	2	2	2	6	3	6	2	1	1	2	2	2	1	2	6	7	1	1	1	2	2	3	2	2	2	2	2	2	2	2	1	2	2	1	2	2	2	1	2	2	2
46	1	2	2	1	2	3	1	3	2	1	4	4	1	2	4	1	3	2	3	2	7	7	1	2	2	1	2	1	2	5	5	1	1	1	1	1	2	1	1	2	2	2	2	1	2	2	2	2	1
61	2	1	2	1	4	3	2	2	2	2	4	1	4	1	1	5	1	1	6	1	1	1	1	1	1	1	1	4	3	5	2	1	1	1	2	2	2	2	2	2	2	2	2	1	2	1	2	2	2
102	1	2	1	1	2	3	1	1	2	2	2	2	4	4	3	4	3	1	1	2	1	2	2	1	2	1	2	4	4	2	1	3	1	1	1	2	2	2	1	2	1	2	2	2	1	2	2	2	2
179	2	2	1	2	3	2	2	3	2	2	3	3	7	2	2	2	2	1	2	3	3	2	2	4	1	2	2	4	3	3	6	3	1	1	1	2	1	1	2	2	2	1	2	2	2	2	2	2	2
181	2	1	1	1	3	3	2	2	2	2	4	4	3	5	2	2	2	1	1	1	4	2	2	1	1	2	2	4	4	4	2	3	1	1	2	1	2	1	1	2	2	2	1	2	2	1	2	2	2
238	2	2	3	2	4	3	2	2	2	2	3	4	5	3	1	2	2	3	1	2	2	3	2	1	2	3	2	3	2	3	4	4	2	2	2	2	2	2	2	2	2	1	2	2	2	2	2	1	2
244	2	2	3	2	4	4	2	2	2	2	4	3	3	3	2	2	2	3	2	3	4	3	2	3	3	4	3	3	3	4	4	2	1	2	1	1	1	1	1	2	2	1	2	2	2	2	2	1	2
301	2	2	4	1	3	3	2	3	1	2	2	3	4	2	2	3	4	2	2	1	2	3	2	3	3	1	2	3	3	2	6	3	2	2	1	1	1	1	2	2	1	2	2	2	2	2	2	2	2
368	1	2	1	2	3	3	2	3	2	1	1	3	2	1	3	4	4	3	3	7	1	1	1	2	1	1	1	3	3	3	4	4	2	2	1	1	1	2	1	2	2	1	2	2	2	2	2	1	2
424	2	2	1	2	4	4	3	2	1	2	3	3	4	2	3	2	2	3	2	1	6	1	1	2	1	1	1	3	3	2	2	2	1	1	1	2	1	2	2	2	1	1	2	2	2	1	1	2	2
10	2	2	1	2	3	3	2	1	2	1	1	7	5	2	1	2	2	2	2	1	1	7	1	1	1	1	1	2	3	5	4	2	1	2	2	2	2	1	2	2	2	2	2	1	2	2	2	1	2
28	2	2	1	2	3	3	1	3	2	1	1	1	4	2	1	2	4	7	2	1	1	1	2	1	1	1	1	2	3	2	2	2	1	2	2	2	1	1	2	2	1	2	2	2	2	1	2	2	2
69	2	1	4	1	2	2	3	3	2	2	1	1	2	1	6	1	6	5	1	3	3	3	4	1	2	1	1	2	3	4	1	4	2	1	2	1	2	2	1	2	2	2	1	2	1	2	2	2	2
111	1	1	1	1	1	1	1	1	2	2	2	2	4	2	2	3	5	2	2	2	2	2	2	7	2	7	1	2	1	1	3	1	1	1	2	1	1	2	2	1	1	1	1	1	1	1	1	2	2
203	1	1	1	1	3	3	1	1	1	2	4	1	1	2	5	2	5	2	2	2	3	2	3	3	3	1	1	2	2	4	3	2	2	1	1	2	2	2	1	2	2	2	1	2	2	2	1	2	2
231	2	1	1	1	4	3	1	2	2	2	1	1	1	1	6	6	1	6	1	1	2	1	1	1	2	2	6	2	2	2	2	3	1	2	1	1	2	1	2	2	1	2	2	2	2	1	2	2	2
261	2	1	1	2	2	3	1	3	2	2	6	1	3	1	3	6	1	2	1	1	2	1	1	7	1	2	1	2	2	2	2	3	1	1	1	1	1	2	2	2	1	2	2	2	2	1	2	2	2
263	2	2	1	1	2	3	2	2	2	2	6	6	1	1	3	1	3	2	1	1	2	1	1	1	2	2	1	2	3	2	4	3	1	1	1	2	1	1	2	2	1	2	2	2	2	2	2	1	2
304	2	2	1	2	3	3	2	3	2	2	6	1	2	7	2	1	3	1	1	2	2	7	7	2	2	2	1	2	2	3	2	2	2	1	2	2	2	2	2	2	2	1	2	2	2	1	2	2	2
385	2	1	2	2	3	3	1	2	2	2	1	2	5	2	7	1	4	1	1	1	1	6	7	1	1	2	1	2	3	4	4	2	2	2	1	1	2	2	1	2	2	2	1	2	2	2	2	1	2
403	1	1	2	2	3	3	1	3	2	2	2	1	1	6	2	1	2	7	2	2	1	2	1	1	1	1	1	2	2	3	3	2	2	2	1	2	1	1	1	2	2	1	2	2	2	2	1	2	2
410	2	2	1	1	3	3	2	3	2	1	1	6	4	2	1	6	1	2	1	2	1	2	1	2	1	1	1	2	2	2	4	2	1	1	2	2	2	2	1	2	1	2	2	2	2	2	2	1	2
125	2	3	1	2	2	3	4	1	2	2	4	2	6	1	2	3	1	2	2	2	4	2	1	7	2	2	3	1	3	5	3	3	1	1	2	2	1	1	1	2	2	2	2	1	2	2	1	2	2
173	1	2	1	1	4	3	2	2	1	2	4	4	1	2	7	1	1	1	2	1	4	2	2	5	1	2	2	4	1	1	1	3	1	2	1	2	1	1	1	1	2	2	2	2	1	2	2	2	2
175	2	1	1	1	2	2	1	3	2	2	4	4	2	4	3	2	1	1	2	2	5	5	2	1	1	2	2	4	4	2	6	3	1	1	1	1	1	1	1	2	1	2	2	2	2	2	2	2	2
247	1	1	1	1	4	3	2	2	2	2	6	5	2	1	1	1	2	4	1	1	1	6	5	2	2	2	1	4	3	1	2	2	1	1	1	1	1	2	2	1	2	2	2	2	2	1	2	2	2
255	2	1	1	2	4	4	1	2	2	2	2	2	6	2	2	2	3	3	1	2	4	1	2	2	3	2	2	4	4	4	4	3	1	1	2	2	1	2	1	2	2	2	1	2	2	2	2	1	2
264	1	2	1	2	2	3	2	3	2	2	2	2	1	2	4	4	3	4	1	1	7	3	4	3	2	7	2	3	3	4	4	2	1	1	1	1	2	2	1	2	2	2	1	2	2	2	2	1	2
372	1	1	3	1	3	3	1	1	2	1	5	4	2	1	1	4	1	3	2	1	2	1	4	2	1	1	1	3	3	4	5	3	2	2	2	2	2	2	2	2	2	2	1	2	2	2	2	2	1
396	2	1	1	1	3	3	1	2	2	2	6	1	2	5	4	2	1	1	1	1	2	1	2	2	1	1	1	1	3	3	3	3	2	2	1	1	2	2	1	2	2	1	2	2	2	2	1	2	2
40	2	1	2	2	2	3	1	2	2	1	6	2	2	2	1	6	1	2	1	1	1	1	2	1	1	1	1	2	3	5	4	2	2	2	2	2	1	1	2	2	2	2	2	1	2	2	2	1	2
60	2	2	1	2	4	3	3	2	2	2	1	6	2	1	3	1	2	1	6	2	6	6	2	1	6	1	1	2	3	4	2	3	2	1	2	1	2	2	2	2	2	2	1	2	2	1	2	2	2
64	1	2	1	2	3	3	2	1	2	2	4	1	2	1	3	1	6	4	1	2	4	4	4	1	3	1	1	2	3	4	1	4	2	1	2	2	2	2	1	2	2	2	1	2	1	2	2	2	2
65	2	2	1	2	2	3	3	1	2	2	1	3	3	2	3	1	6	3	1	1	3	1	2	4	4	1	1	2	3	3	1	3	1	1	2	2	2	2	2	2	2	1	2	2	1	2	2	2	2
81	2	2	1	2	3	4	3	1	2	2	2	2	2	1	7	1	4	1	3	2	3	1	1	2	2	1	2	2	3	4	1	4	1	1	2	2	2	2	2	2	2	2	1	2	1	2	2	2	2
106	2	1	1	1	4	3	2	2	2	2	2	2	2	2	3	2	5	2	3	1	1	1	1	1	2	2	3	2	4	3	1	3	1	2	1	1	1	1	2	2	2	1	2	2	1	2	2	2	2
110	2	1	1	1	1	1	1	2	2	1	1	2	4	2	3	2	5	2	2	2	7	7	2	7	7	7	1	2	2	5	2	3	1	2	1	2	2	2	2	2	2	2	2	1	2	1	1	2	2
211	2	2	1	2	3	2	3	3	2	2	1	2	2	1	6	1	6	2	2	2	2	1	2	4	2	2	1	2	2	2	4	1	1	1	1	1	1	2	2	2	1	2	2	2	2	2	2	1	2
218	1	2	1	1	3	2	3	2	1	2	1	2	3	1	3	1	7	2	3	2	2	1	2	2	2	3	1	2	2	2	4	3	1	1	1	1	1	2	2	2	1	2	2	2	2	2	2	1	2
269	2	2	1	1	2	3	2	3	2	1	5	1	7	1	2	1	3	2	1	1	1	1	1	1	2	2	1	2	2	2	2	2	2	1	1	1	2	1	1	2	1	2	2	2	2	1	2	2	2
305	2	2	3	2	3	3	2	3	2	2	5	1	3	1	2	6	3	1	1	2	1	2	2	1	2	2	1	2	3	2	2	3	2	1	1	2	1	1	1	2	1	2	2	2	2	1	2	2	2
319	1	2	1	2	4	3	2	3	2	2	3	2	5	1	2	2	4	2	2	2	1	2	1	2	2	2	1	2	2	2	1	3	2	1	1	1	2	2	2	2	1	2	2	2	1	2	2	2	2
380	1	1	3	2	3	3	1	3	1	1	1	2	5	1	6	2	4	1	1	7	7	1	6	1	2	1	1	2	3	2	3	2	1	1	1	2	1	2	2	2	1	2	2	2	2	2	1	2	2
402	2	2	1	2	3	3	3	3	2	2	2	6	4	2	2	1	2	2	2	2	1	2	7	6	1	6	1	2	3	2	2	2	2	2	1	2	1	2	1	2	1	2	2	2	2	1	2	2	2
413	2	1	2	1	3	3	1	3	2	2	6	6	3	2	1	1	1	2	1	2	7	2	1	7	1	1	1	2	2	2	3	2	1	1	2	2	2	2	2	2	1	2	2	2	2	2	1	2	2
421	2	1	1	2	3	3	2	3	2	2	2	1	6	2	1	6	2	2	1	2	1	2	7	1	1	2	1	2	3	5	6	4	2	2	2	2	2	2	1	2	2	2	2	1	2	2	2	2	2
79	1	1	1	1	3	3	1	2	2	2	2	3	5	4	2	2	1	2	1	1	2	2	1	1	2	1	2	1	2	4	1	4	1	2	1	2	2	1	1	2	2	2	1	2	1	2	2	2	2
161	2	3	1	2	3	3	4	1	2	2	2	2	6	2	1	1	4	2	2	3	3	1	2	2	2	2	4	4	3	3	4	2	1	2	2	1	1	1	1	2	2	1	2	2	2	2	2	1	2
182	1	2	1	2	3	3	2	3	2	2	2	2	3	2	4	2	3	2	2	1	1	3	3	1	1	5	2	4	3	3	5	2	1	1	2	2	2	2	2	2	2	1	2	2	2	2	2	2	1
23	2	1	1	1	4	3	2	2	2	2	1	1	2	2	2	2	3	7	2	1	1	1	1	1	1	1	1	2	3	1	2	2	1	2	2	1	1	1	2	1	2	2	2	1	2	1	2	1	2
24	1	1	1	1	3	3	1	1	2	2	1	1	3	6	2	2	3	2	2	1	1	1	2	1	1	1	5	2	2	5	4	3	1	1	1	2	2	1	2	2	2	2	2	1	2	2	2	1	2
26	1	2	2	1	2	2	2	1	2	2	1	1	3	2	1	2	4	2	6	1	1	1	2	1	1	1	1	2	3	2	3	2	1	2	2	2	1	1	2	2	1	2	2	2	2	2	1	2	2
39	2	2	5	1	4	3	1	2	2	2	6	1	3	6	1	1	1	2	1	1	1	1	2	1	1	6	1	2	3	2	3	3	2	1	2	1	1	1	2	2	1	2	2	2	2	2	1	1	2
55	1	1	2	1	4	3	1	2	2	2	2	6	3	4	2	1	2	1	1	2	3	3	2	1	2	1	1	2	3	4	1	3	2	2	2	1	2	1	1	2	2	2	1	2	1	2	2	2	2
66	1	1	1	1	2	3	1	3	2	1	2	1	3	2	3	2	6	1	2	2	5	1	1	2	2	1	1	2	3	2	1	4	2	1	2	2	1	1	1	2	1	2	2	2	1	2	2	2	2
101	2	1	1	1	3	3	2	2	2	2	2	1	3	2	3	2	5	2	2	2	2	1	2	2	2	2	3	2	3	3	6	3	1	1	1	2	1	2	1	2	2	1	2	2	2	2	2	2	2
114	2	2	1	2	2	3	2	1	2	2	1	4	4	2	2	2	5	1	1	1	2	1	1	1	1	1	1	2	3	3	1	2	1	2	1	1	1	1	1	2	2	1	2	2	1	2	2	2	2
162	2	2	1	2	3	4	2	1	2	2	2	4	1	1	1	2	3	1	7	2	2	1	2	1	1	1	1	2	3	5	3	3	2	2	1	2	1	1	1	2	2	2	2	1	2	1	1	1	2
207	1	1	1	1	3	3	2	3	2	2	2	1	1	2	5	4	5	1	1	2	2	2	2	2	2	2	2	2	3	3	2	4	2	1	2	2	1	1	2	2	2	1	2	2	2	1	2	2	2
259	1	2	1	1	2	3	2	3	2	2	6	1	4	1	5	2	1	1	1	1	6	1	1	2	2	2	1	2	3	3	3	3	1	1	1	1	1	2	2	2	2	1	2	2	2	2	1	2	2
262	2	2	2	1	2	3	2	1	2	2	2	1	2	6	3	2	3	2	1	1	2	1	1	2	1	2	1	2	3	2	3	3	1	1	1	1	1	1	1	2	1	2	2	2	2	2	1	2	2
310	2	1	1	2	3	3	1	1	1	2	7	1	3	1	2	1	4	2	1	2	2	2	2	1	2	1	1	2	2	4	4	3	1	1	1	2	1	2	2	2	2	2	1	2	2	2	2	1	2
313	2	1	1	1	3	3	1	3	1	1	4	1	4	1	2	1	4	4	1	2	2	2	2	1	2	1	1	2	3	4	3	3	1	1	2	2	2	2	2	2	2	2	1	2	2	2	1	2	2
339	2	1	2	2	3	2	1	1	2	2	1	3	1	4	1	3	6	2	1	1	3	1	3	1	3	1	1	2	2	1	1	2	2	2	2	2	2	2	1	1	2	2	2	2	1	2	2	2	2
407	2	1	1	2	3	3	1	3	1	2	2	1	4	2	2	1	1	2	7	2	1	2	1	2	1	2	1	2	3	3	3	2	1	1	2	2	1	1	1	2	2	1	2	2	2	2	1	2	2
73	2	2	2	2	3	3	2	1	2	2	3	1	3	2	6	2	1	1	2	1	2	2	2	1	1	2	2	4	3	4	1	3	1	1	2	2	2	2	2	2	2	2	1	2	1	2	2	2	2
144	1	2	2	1	3	3	2	3	1	2	2	4	3	2	3	1	2	2	2	1	4	4	2	4	4	2	3	4	3	2	2	3	1	1	2	2	1	2	2	2	1	2	2	2	2	1	2	2	2
172	1	2	1	2	3	3	2	1	2	2	2	3	1	3	6	1	2	1	2	2	3	3	1	1	3	2	2	4	2	2	4	2	1	1	2	1	1	1	1	2	1	2	2	2	2	2	2	1	2
177	2	2	1	2	3	3	2	1	2	2	4	4	2	2	3	2	1	1	2	1	5	2	2	1	1	2	2	4	2	4	2	3	2	2	1	1	2	2	2	2	2	2	1	2	2	1	2	2	2
236	2	2	3	2	4	3	2	2	2	2	1	4	1	5	1	2	1	5	1	2	1	1	1	2	1	2	1	3	2	2	3	1	1	2	1	2	2	2	1	2	1	2	2	2	2	2	1	2	2
265	1	1	1	1	2	3	1	1	2	2	2	6	1	1	1	1	3	5	1	1	7	3	2	3	2	7	2	3	3	3	4	3	1	1	1	1	2	1	1	2	2	1	2	2	2	2	2	1	2
393	2	1	1	1	3	3	1	2	2	1	2	1	2	2	4	2	1	1	6	1	2	1	2	2	1	6	6	3	2	4	5	3	1	1	1	2	1	2	2	2	2	2	1	2	2	2	2	2	1
416	1	2	2	2	3	3	2	1	1	2	1	3	3	3	2	3	1	3	2	2	1	1	2	2	1	1	1	1	3	3	3	1	1	1	1	2	1	1	1	2	2	1	2	2	2	2	1	2	2
63	2	2	1	2	3	3	2	1	1	2	1	3	1	2	3	2	6	1	2	1	2	3	2	3	5	1	1	2	3	3	6	3	2	1	2	2	2	1	1	2	2	1	2	2	2	2	2	2	2
68	1	2	1	2	2	3	2	3	1	2	2	1	3	2	3	1	6	2	1	1	1	1	1	3	1	1	1	2	3	5	1	3	1	1	2	2	1	1	1	2	2	2	2	1	1	2	2	2	2
70	2	2	1	2	3	3	2	1	2	2	6	1	3	1	6	1	1	1	1	2	1	6	6	1	1	1	1	2	3	4	1	3	1	2	2	2	2	1	1	2	2	2	1	2	1	2	2	2	2
80	2	2	2	2	3	3	2	1	2	2	2	1	3	1	7	1	4	1	1	2	2	2	1	1	2	1	2	2	3	4	1	3	1	1	2	2	2	2	2	2	2	2	1	2	1	2	2	2	2
122	1	2	2	2	2	3	2	1	2	2	1	2	1	2	2	2	4	2	5	2	2	7	2	7	2	2	2	2	3	5	2	2	1	1	2	1	1	1	1	2	2	2	2	1	2	1	2	2	2
240	2	1	2	1	4	3	1	2	2	1	1	1	3	5	2	6	1	1	1	1	1	1	1	1	1	2	4	2	3	3	2	2	2	2	1	1	2	1	1	2	2	1	2	2	2	1	2	2	2
268	1	1	1	1	2	3	1	3	2	2	6	6	2	1	1	2	1	1	1	1	6	1	1	1	2	2	1	2	3	2	3	3	1	1	1	1	1	1	1	2	1	2	2	2	2	2	1	2	2
303	1	2	2	1	3	3	2	2	2	2	6	1	2	1	1	6	2	1	1	2	2	2	2	1	7	2	1	2	3	5	3	3	2	2	2	1	2	2	1	2	2	2	2	1	2	2	1	2	2
382	1	1	2	2	3	3	1	2	2	1	1	2	7	1	2	1	4	1	2	1	1	1	6	1	2	2	1	2	3	4	3	3	1	1	1	2	1	1	2	2	2	2	1	2	2	2	1	2	2
387	2	1	1	1	3	3	1	2	2	2	6	2	1	1	3	1	4	1	2	2	1	6	1	1	1	1	1	2	3	3	3	2	2	2	1	2	2	1	2	2	2	1	2	2	2	2	1	2	2
417	1	1	2	2	2	3	1	3	1	2	2	1	5	6	1	1	2	2	1	2	1	2	1	7	7	2	6	2	2	3	5	3	2	2	1	1	2	1	2	2	2	1	2	2	2	2	2	2	1
49	2	1	1	1	2	3	2	3	2	2	2	2	1	2	4	2	3	2	2	2	2	2	2	2	2	2	2	4	3	5	2	3	1	1	1	2	2	2	1	2	2	2	2	1	2	1	2	2	2
128	1	2	3	1	2	3	3	3	2	2	2	2	6	2	1	2	1	2	2	2	2	1	1	3	2	1	2	4	3	3	2	3	1	1	2	2	1	1	1	2	1	2	1	2	2	1	2	2	2
411	1	2	1	2	3	4	2	1	2	2	1	2	2	7	2	2	1	1	2	1	2	1	2	2	1	1	1	4	3	3	2	2	2	2	2	2	2	2	2	2	2	1	2	2	2	1	2	2	2
12	1	1	1	1	4	3	1	3	2	1	1	7	1	2	1	2	2	2	2	1	1	1	1	1	1	1	1	2	1	1	2	3	1	2	2	2	1	1	2	1	2	2	2	1	2	1	2	1	2
59	2	2	2	2	4	3	1	2	2	2	3	6	1	1	3	1	2	2	1	2	3	3	4	1	2	1	1	2	1	4	1	2	1	1	2	1	2	1	2	2	2	2	1	2	1	2	2	2	2
83	2	3	1	2	3	3	3	1	2	2	1	2	1	1	5	4	4	1	1	2	3	1	1	1	2	1	2	2	2	5	2	1	1	1	2	1	2	1	2	2	2	2	2	1	2	1	2	2	2
90	1	1	2	1	2	3	1	1	2	2	1	1	1	1	5	1	7	2	1	1	2	2	2	1	3	3	3	2	3	4	3	2	1	2	1	2	2	2	2	2	2	2	1	1	2	1	1	1	1
136	2	1	2	1	4	3	1	2	2	2	2	4	1	2	1	2	4	2	2	2	1	5	2	1	1	1	1	2	2	2	2	2	1	1	2	2	1	1	2	2	1	2	2	2	2	1	2	2	2
147	2	2	2	2	3	3	3	1	1	1	2	6	1	2	1	1	4	1	2	2	1	7	3	2	3	1	1	2	2	2	2	2	1	2	1	2	2	1	2	2	1	2	2	2	2	1	2	2	2
150	2	2	2	2	3	3	3	2	2	2	1	4	3	2	1	2	3	2	2	2	1	1	2	2	1	4	1	2	3	1	1	2	1	2	1	2	1	1	1	1	2	2	2	2	1	2	2	2	2
219	2	2	1	2	3	2	2	2	2	2	1	2	2	1	3	1	7	2	1	2	2	1	2	2	2	3	1	2	2	2	4	1	2	1	2	2	2	2	2	2	1	2	2	2	2	2	2	1	2
230	2	1	2	1	4	3	1	2	2	2	1	1	1	1	6	1	7	1	1	1	2	1	1	1	1	2	6	2	3	2	2	3	1	1	1	1	1	1	1	2	1	2	2	2	2	1	2	2	2
297	2	2	4	2	3	3	2	3	2	2	6	1	1	6	1	1	2	1	1	7	2	2	7	7	2	2	1	2	3	2	2	3	1	2	1	1	2	2	1	2	1	1	1	2	2	1	2	2	2
306	2	1	2	2	3	3	1	3	2	2	6	1	4	1	2	1	3	1	1	1	1	2	7	7	7	2	1	2	3	3	2	2	1	1	2	2	2	2	2	2	2	1	2	2	2	1	2	2	2
342	2	2	1	1	3	3	1	3	2	2	1	2	1	4	1	1	7	2	1	2	3	1	1	1	3	1	1	2	2	2	2	3	1	1	2	1	2	2	2	2	1	2	2	2	2	1	2	2	2
395	1	2	2	2	3	3	2	3	2	2	6	1	4	1	2	1	2	1	2	2	1	2	1	2	1	2	1	2	2	3	5	2	1	1	1	1	2	1	2	2	2	1	2	2	2	2	2	2	1
72	2	2	2	2	3	3	2	3	2	2	3	1	5	3	2	1	1	1	2	2	1	2	2	1	1	2	1	4	3	4	1	4	1	1	1	2	2	1	1	2	2	2	1	2	1	2	2	2	2
82	2	2	1	2	3	3	2	1	2	2	2	1	6	2	2	1	2	1	2	2	2	1	1	2	2	1	2	3	3	4	1	4	2	1	2	2	2	2	2	2	2	2	1	2	1	2	2	2	2
85	1	2	1	3	3	3	2	1	2	2	1	1	5	1	3	2	2	2	2	1	2	2	2	1	3	3	1	3	3	3	3	1	1	2	1	2	2	2	2	2	2	1	2	2	2	2	1	2	2
103	1	2	1	1	2	3	1	1	2	1	1	2	3	2	2	4	3	1	1	1	1	2	2	1	2	2	2	4	4	3	1	2	1	2	2	1	1	2	2	2	2	1	2	2	1	2	2	2	2
104	1	2	1	2	2	3	2	1	2	2	1	3	5	2	1	2	3	1	1	2	1	1	2	1	1	2	2	1	3	2	2	4	1	1	2	2	2	2	2	2	1	2	2	2	2	1	2	2	2
117	1	2	1	2	2	3	2	1	2	2	2	1	4	1	7	1	1	1	1	1	1	1	1	1	1	1	1	4	3	4	2	1	2	1	1	1	1	1	1	2	2	1	2	2	2	2	2	1	2
145	1	2	1	1	3	3	2	1	2	2	2	2	3	2	3	1	2	3	1	1	1	1	1	1	1	2	1	4	3	1	2	4	1	1	2	1	1	2	1	1	2	2	2	2	2	1	2	2	2
384	1	1	1	1	3	3	1	3	2	2	6	1	3	2	1	2	1	1	2	2	2	1	2	2	1	1	1	3	3	3	3	3	2	2	1	2	2	2	2	2	2	1	2	2	2	2	1	2	2
419	2	2	1	2	3	4	2	2	2	2	2	2	4	2	2	2	2	2	1	2	2	6	2	5	1	1	1	1	3	1	2	2	2	2	1	1	2	1	2	1	2	2	2	2	2	1	2	2	2
9	2	2	1	1	3	3	2	2	2	2	1	2	5	2	1	2	2	2	2	1	1	1	1	1	1	1	1	2	3	5	2	2	2	1	2	2	1	1	2	2	2	2	2	1	2	1	2	2	2
13	1	3	1	2	2	2	4	2	1	1	2	1	5	2	1	2	2	2	2	1	1	1	1	7	1	1	1	2	3	5	3	2	1	1	2	2	1	1	2	2	2	2	2	1	2	2	1	2	2
30	2	2	2	3	3	3	2	3	1	1	1	1	3	2	2	2	4	2	2	1	1	1	1	7	1	1	1	2	3	2	2	1	1	2	1	2	1	1	2	1	1	2	2	2	2	1	2	1	2
31	1	1	2	1	1	1	1	1	2	2	1	1	2	1	2	2	6	2	2	2	1	1	1	1	1	1	1	2	2	2	2	2	1	2	2	1	1	1	2	1	1	2	2	1	1	1	2	1	2
48	1	1	1	2	2	3	1	1	1	2	6	1	2	1	2	1	3	2	1	3	2	1	1	3	1	1	1	2	1	1	3	3	1	2	1	2	2	2	2	1	2	2	2	1	2	1	1	1	2
52	2	2	2	2	3	3	3	3	2	2	3	6	1	1	2	1	3	1	1	3	3	2	2	1	1	1	1	2	3	4	1	4	1	1	2	2	2	2	2	2	2	2	1	2	1	2	2	2	2
62	1	1	1	1	3	3	1	1	2	2	2	1	1	2	3	1	6	2	1	3	1	2	2	4	4	1	1	2	3	4	1	4	2	1	2	2	2	2	1	2	2	2	1	2	1	2	2	2	2
71	2	2	1	2	3	3	2	1	2	2	2	2	2	1	6	1	1	2	2	2	1	1	1	2	2	1	1	2	3	4	1	4	1	1	2	2	1	2	2	2	2	2	1	2	1	2	2	2	2
84	2	2	1	2	3	3	2	1	2	2	1	1	2	1	5	3	4	1	1	1	1	1	1	1	1	1	1	2	3	4	5	3	2	2	2	2	2	2	1	2	2	2	1	2	2	2	2	2	1
113	2	1	1	1	2	3	1	1	2	2	2	1	3	1	2	2	5	2	1	1	2	1	1	1	1	1	1	2	2	2	4	2	2	2	1	1	1	2	2	2	1	2	2	2	2	2	2	1	2
121	2	1	1	1	2	3	1	1	1	1	1	2	2	2	2	2	4	2	2	1	2	2	2	7	3	2	1	2	1	1	5	2	2	1	1	2	1	1	2	1	2	2	2	1	2	1	2	2	2
123	2	3	1	2	2	3	2	1	2	2	2	5	2	2	1	1	4	1	1	1	2	7	2	2	1	3	2	2	1	2	2	3	1	1	1	2	1	1	2	1	1	1	1	1	1	1	1	1	1
199	2	3	1	1	2	3	4	1	1	1	2	3	2	2	3	2	2	1	2	1	4	2	2	2	1	3	1	2	3	2	2	1	1	1	1	1	1	1	2	2	2	2	2	1	2	1	2	2	2
237	2	2	3	1	4	2	2	2	1	2	1	1	2	3	5	2	1	3	1	2	1	1	1	1	1	2	4	2	2	2	2	1	2	2	2	2	2	2	2	2	1	2	2	2	2	1	2	2	2
268	1	2	2	2	2	2	2	3	1	2	5	2	1	1	2	2	3	2	1	1	1	1	1	1	1	2	1	2	1	2	1	1	1	1	1	1	1	1	2	2	1	2	2	2	1	2	2	2	2
274	1	2	2	2	3	3	1	1	2	2	6	1	2	1	2	2	2	2	1	1	1	1	1	1	2	2	1	2	3	2	2	3	2	2	1	2	1	1	2	2	1	2	2	2	2	1	2	2	2
295	2	2	3	2	1	1	1	1	2	2	6	1	1	1	1	5	2	1	1	2	2	1	2	1	2	2	1	2	2	2	2	2	1	2	1	1	2	1	2	2	1	2	2	2	2	1	2	2	2
391	2	2	2	1	3	3	2	3	1	2	6	1	1	2	3	1	2	2	1	7	7	2	7	2	1	2	1	2	3	2	2	4	1	1	1	2	1	1	1	2	1	2	2	2	2	1	2	2	2
415	2	1	1	2	2	3	2	2	2	2	2	2	3	5	1	2	1	1	1	1	2	1	2	2	1	1	1	1	3	3	3	3	2	2	1	2	2	2	2	2	2	1	2	2	2	2	1	2	2
418	1	2	2	2	3	3	2	2	2	2	2	2	4	2	1	2	1	2	2	1	2	1	2	7	1	6	6	1	3	1	2	2	2	2	1	1	2	2	1	1	2	2	2	2	2	1	2	2	2
14	1	1	1	1	2	3	1	1	2	2	2	1	4	2	1	2	2	2	2	1	1	1	1	1	1	1	1	2	3	2	2	2	1	2	1	2	1	1	2	2	1	2	2	2	2	1	2	2	2
20	1	2	2	2	3	3	2	2	2	2	2	1	3	2	1	2	3	2	2	1	1	1	1	3	1	1	1	2	3	1	4	2	1	2	1	2	1	1	2	1	1	2	2	2	2	1	2	1	2
27	2	2	1	2	3	3	2	3	2	2	1	1	4	1	1	2	4	2	2	1	6	1	2	1	1	1	1	2	3	4	4	3	1	2	1	2	2	1	2	2	1	2	1	2	1	1	2	1	2
57	2	2	1	2	4	3	2	2	2	2	3	3	3	1	2	1	2	2	1	3	3	2	2	1	1	1	1	2	2	4	1	4	1	1	2	1	2	1	1	2	2	2	1	2	1	2	2	2	2
75	1	1	1	1	1	1	2	3	2	2	1	2	3	2	6	1	1	1	1	2	1	1	1	1	2	2	1	2	3	4	1	4	1	2	2	2	2	2	1	2	2	2	1	2	1	2	2	2	2
171	2	2	1	1	3	3	1	1	2	2	1	1	2	2	5	2	3	1	1	2	3	1	1	1	1	2	1	2	2	2	2	2	2	2	2	1	2	2	1	2	1	2	2	2	2	1	2	2	2
197	1	2	1	2	2	3	2	1	1	2	1	2	4	1	3	1	2	2	2	2	2	1	2	1	2	1	1	2	2	2	4	3	1	2	1	1	1	2	2	2	1	2	2	2	2	2	2	1	2
276	1	2	2	1	1	1	1	1	2	2	1	6	2	1	2	1	2	2	1	1	1	1	1	1	2	2	1	2	3	2	3	3	1	1	1	1	2	1	2	1	1	1	1	1	1	1	1	1	1
389	2	1	2	1	3	3	1	2	2	1	6	1	2	2	1	1	2	1	2	2	1	2	1	1	1	2	1	2	2	2	2	3	1	1	1	1	2	2	2	2	1	2	2	2	2	1	2	2	2
398	1	1	2	1	3	3	1	3	2	2	6	1	1	1	2	1	2	2	2	2	1	2	1	2	1	1	1	2	3	3	2	4	1	1	1	1	1	1	2	2	2	1	2	2	2	1	2	2	2
14	2	2	1	2	2	3	2	3	2	1	1	1	4	2	1	2	2	2	2	1	1	1	1	1	1	1	1	2	3	5	2	2	2	1	2	2	1	1	2	2	2	2	2	1	2	1	2	2	2
17	1	3	1	2	3	3	4	3	2	2	2	2	2	2	1	2	2	2	2	1	1	1	1	3	1	1	1	2	3	2	2	2	1	2	2	1	1	1	2	2	1	2	2	2	2	1	2	1	2
18	1	1	1	1	3	3	1	3	2	2	1	2	3	2	1	2	2	2	2	2	1	1	1	1	1	1	1	2	3	2	2	3	2	1	2	1	1	1	2	2	1	2	2	2	2	1	2	1	2
22	1	2	2	2	4	3	2	2	1	2	1	1	2	2	2	2	3	2	2	1	1	1	1	1	1	1	1	2	3	1	3	2	1	2	2	1	1	1	2	1	1	2	2	2	2	2	1	2	2
29	2	1	1	1	3	2	1	3	2	2	1	1	2	1	2	2	4	2	2	1	7	1	2	1	1	1	1	2	3	2	2	2	1	2	2	2	1	1	2	2	1	2	2	2	2	1	1	2	2
68	1	1	4	1	2	3	1	1	2	2	1	1	2	1	3	1	6	1	1	1	3	3	3	2	2	1	1	2	3	4	1	4	1	1	2	2	1	1	1	2	2	2	1	2	1	2	2	2	2
86	2	1	2	1	3	2	2	3	2	2	1	2	1	1	5	1	4	1	1	1	1	1	2	1	7	7	2	2	2	5	6	3	2	1	2	1	1	2	2	2	2	2	2	1	2	2	2	2	2
126	1	3	1	3	2	3	4	1	2	1	1	2	3	2	1	2	4	1	1	1	1	1	2	1	3	2	1	2	2	5	1	3	1	2	2	2	2	2	2	2	2	2	2	1	1	2	2	2	2
133	2	1	2	1	4	3	1	2	2	2	1	1	2	2	1	2	4	2	2	2	1	4	2	1	1	2	1	2	1	2	2	4	1	2	2	2	1	2	2	1	2	2	2	2	2	1	2	2	2
156	1	3	1	2	3	3	4	1	2	2	2	1	2	2	1	2	3	2	2	2	2	2	2	2	3	7	1	2	1	4	5	2	1	1	2	2	1	1	2	2	2	2	1	2	2	2	2	2	1
196	2	2	1	1	2	3	2	3	2	2	1	2	3	1	3	1	2	2	2	2	2	1	2	1	2	1	2	2	2	2	4	1	1	2	1	1	1	2	2	2	1	2	2	2	2	2	2	1	2
198	2	2	1	1	2	3	2	1	2	2	1	2	3	1	3	1	2	2	2	2	2	1	2	1	2	1	1	2	2	2	4	1	2	1	1	1	1	2	2	2	1	2	2	2	2	2	2	1	2
278	2	1	2	2	1	1	1	1	1	2	1	1	6	1	2	1	2	2	1	1	2	1	1	1	7	2	1	2	3	3	2	2	1	1	1	2	1	2	2	2	2	1	2	2	2	1	2	2	2
399	1	2	2	2	3	3	3	3	1	2	2	1	4	1	2	1	2	2	2	2	1	7	7	2	1	1	1	2	3	2	2	3	2	2	1	2	2	1	1	2	1	1	2	2	1	1	1	1	1
50	2	2	1	2	2	2	2	3	2	2	2	2	2	2	1	2	1	2	2	2	2	2	2	2	2	2	2	4	3	3	2	4	1	1	1	2	2	2	1	2	2	1	2	2	2	1	2	2	2
404	2	2	3	2	3	3	2	3	1	2	1	1	2	6	1	2	1	1	1	2	2	1	2	2	1	1	1	3	3	2	2	3	2	2	1	1	2	1	1	1	1	1	2	2	2	1	1	2	2
409	1	1	3	1	3	3	1	2	2	2	1	1	7	1	1	2	1	1	1	1	2	1	2	2	1	1	1	3	2	3	2	2	2	2	2	2	2	2	1	2	2	1	2	2	2	1	2	2	2
414	1	1	1	1	2	3	1	1	2	2	1	2	4	2	2	2	1	1	1	1	2	1	2	2	1	1	1	3	3	2	1	3	1	1	1	2	1	2	1	2	1	2	2	2	2	1	2	2	2
7	2	2	2	2	3	3	2	2	1	1	1	2	3	2	1	2	2	2	1	1	1	1	1	7	1	1	1	2	3	5	4	3	1	2	2	1	1	1	2	2	2	2	2	1	2	2	2	1	2
16	1	1	2	1	2	3	2	3	2	2	1	1	3	2	1	2	2	2	2	1	1	1	1	1	1	1	1	2	3	2	2	3	2	1	2	2	1	1	2	2	1	2	2	2	2	1	2	2	2
43	2	1	1	1	1	1	1	1	2	2	1	2	1	2	2	2	3	2	1	1	2	3	3	3	1	1	1	2	2	3	3	4	1	1	2	1	2	2	2	2	2	1	2	2	2	2	1	2	2
52	2	1	1	2	4	3	2	2	2	1	1	1	2	2	2	2	3	1	2	2	2	1	1	1	1	1	1	2	1	1	2	1	1	1	1	1	2	1	1	1	2	2	2	2	2	1	2	2	2
127	2	2	2	2	2	3	3	2	2	2	2	2	1	2	1	2	4	1	1	1	1	1	3	1	3	1	3	2	2	2	2	3	2	2	2	2	2	1	2	2	1	2	2	2	2	1	1	1	1
256	2	1	2	1	3	3	1	3	2	2	1	2	4	1	1	2	1	3	1	1	1	1	1	1	1	2	2	2	2	3	3	2	1	1	1	1	1	2	2	2	2	1	2	2	2	2	1	2	2
277	2	1	2	1	1	1	1	2	2	2	1	1	4	1	2	2	2	2	1	7	2	1	1	1	7	2	1	2	2	2	1	3	1	1	1	2	1	1	1	2	1	1	1	2	1	1	1	1	1
21	2	1	1	1	1	1	1	1	1	2	1	1	1	2	1	2	3	2	2	1	1	1	1	1	1	1	1	2	1	1	1	3	1	1	2	1	1	1	2	1	1	1	2	1	1	1	2	1	2
77	2	1	4	1	3	3	1	2	2	2	2	1	3	1	1	1	4	1	1	3	3	3	1	2	1	2	3	2	3	4	1	3	2	2	1	2	2	2	1	2	2	2	1	2	1	2	2	2	2
78	1	2	2	2	3	3	2	2	2	2	2	2	2	1	1	1	4	1	1	1	2	2	2	1	1	2	1	2	3	4	1	4	1	1	1	2	2	1	1	2	2	2	1	2	1	2	2	2	2
160	2	2	2	2	3	3	2	1	2	2	1	1	2	2	1	2	3	1	2	1	3	2	7	1	2	1	3	2	2	2	3	2	1	1	2	2	2	1	1	2	1	2	2	2	2	2	1	2	2
201	1	2	3	2	3	3	2	3	2	2	1	2	1	1	3	1	2	2	2	2	2	1	2	2	2	3	1	2	2	2	4	1	1	1	1	1	1	2	2	2	1	2	2	2	2	2	2	1	2
296	1	1	2	1	3	3	2	2	1	1	6	1	1	1	1	1	2	1	1	7	2	7	2	2	2	2	1	2	2	2	5	3	1	2	2	1	1	1	2	2	1	1	1	2	2	2	2	2	1
283	2	1	4	1	1	1	1	1	2	2	1	1	3	1	2	1	1	2	2	2	1	2	2	3	3	3	3	3	3	3	4	3	1	2	2	2	2	1	1	2	2	1	2	2	2	2	2	1	2
412	1	1	2	1	3	3	1	3	2	2	1	2	3	1	1	2	1	1	2	1	2	1	2	2	1	1	1	3	3	5	6	4	2	2	2	2	2	2	1	2	2	2	2	1	2	2	2	2	2
38	2	1	1	1	4	3	1	2	2	2	1	2	4	1	1	1	1	2	1	1	1	1	2	1	1	1	1	2	3	2	4	2	1	2	1	2	1	1	2	1	1	2	2	1	2	1	1	1	2
289	2	2	2	2	1	1	2	1	2	2	3	2	1	1	1	1	2	2	1	2	2	2	1	1	2	2	1	2	2	2	2	3	2	2	1	2	1	2	1	2	1	2	2	2	2	1	2	2	2
400	1	1	1	1	3	3	1	3	2	2	2	1	2	1	2	2	1	1	1	1	2	1	2	2	1	1	7	1	2	2	2	2	2	2	1	2	1	1	1	2	1	2	2	2	2	1	2	2	2
76	2	2	1	2	3	3	2	2	1	2	2	2	2	1	1	1	1	1	2	3	3	1	1	3	3	1	2	2	3	4	1	4	1	1	2	2	2	2	2	2	2	2	1	2	1	2	2	2	2
279	1	1	2	2	1	1	1	1	2	2	1	1	2	1	2	1	2	2	1	1	2	1	1	1	2	2	1	2	3	2	2	2	1	1	1	1	1	2	2	2	1	2	2	2	2	1	2	2	2
142	2	2	4	2	3	3	2	2	2	2	1	1	1	1	1	1	4	1	1	1	1	1	1	1	1	1	1	2	3	2	2	2	1	1	1	2	2	1	1	2	1	2	2	2	2	1	2	2	2
302	1	1	4	2	3	3	1	3	2	2	2	1	2	1	1	1	2	1	1	2	2	2	3	3	3	2	1	2	2	5	6	3	2	1	2	2	2	1	1	2	2	2	2	1	2	2	2	2	2
168	2	1	1	1	3	3	1	1	2	2	1	1	1	1	1	1	3	1	1	1	1	1	1	1	1	1	1	2	2	5	2	1	1	1	1	1	1	1	2	2	2	2	2	1	2	1	2	2	2
[truncated: 92 more columns]
